# Supplementary material for: Microbiome Responses to an Uncontrolled Short-Term Diet Intervention in the Frame of the Citizen Science Project
Source: Nutrients. 2018 May 8;10(5):576. doi: 10.3390/nu10050576 (PMC5986456; doi:10.3390/nu10050576)
Supplement: Supplementary file 1 [file nutrients-10-00576-s001.zip]

Archive with 3 entries (3 files):
- Supplementary_information.pdf
- Table_S4.tsv
- Tables_S1_S21.xlsx
