# Supplementary material for: Microbiome Responses to an Uncontrolled Short-Term Diet Intervention in the Frame of the Citizen Science Project
Source: Nutrients. 2018 May 8;10(5):576. doi: 10.3390/nu10050576 (PMC5986456; doi:10.3390/nu10050576)
Supplement: Supplementary file 1 [file nutrients-10-00576-s001.zip › Table_S4.tsv]

sample	Adlercreutzia_equolifaciens_AB306660	Akkermansia_muciniphila_NR_074436.1	Alistipes_indistinctus_AB600999	Alistipes_marseilloanorexicus_JX101692	Alistipes_obesi_[Bacteroidales_bacterium_ph8]_JN837494.1	Alistipes_onderdonkii_AB554231	Alistipes_putredinis_AB554232	Alistipes_timonensis_JF824799	Allisonella_histaminiformans_AF548373	Anaerostipes_hadrus_NR_104799.1	Anoxystipes_fissicatena_NR_104800.1	Bacteroides_caccae_AB510697	Bacteroides_clarus_AB547638	Bacteroides_coprocola_AB200223	Bacteroides_dorei_AB242142	Bacteroides_eggerthii_AB510700	Bacteroides_finegoldii_EU722740	Bacteroides_intestinalis_AB214328	Bacteroides_massiliensis_AY126616	Bacteroides_pectinophilus_DQ497993	Bacteroides_plebeius_AB200221	Bacteroides_salyersiae_AB510707	Bacteroides_timonensis_JX041639	Bacteroides_uniformis_AB215083	Barnesiella_intestinihominis_AB370251	Bifidobacterium_adolescentis_AB437354	Bifidobacterium_animalis_AB050136	Bifidobacterium_bifidum_S83624	Bifidobacterium_longum_JQ805709	Bifidobacterium_pseudocatenulatum__JQ805694	Bilophila_wadsworthia_U82813.1	Blautia_stercoris_HM626177	Butyricimonas_virosa_AB443949	Butyrivibrio_crossotus_FR733670	Catenibacterium_mitsuokai_AB030225	Cloacibacillus_evryensis_GQ258966	Clostridium_aldenense_DQ279736	Clostridium_bartlettii_AY438672	Clostridium_bolteae_AJ508452	Clostridium_clostridioforme_AY169422	Clostridium_disporicum_Y18176	Clostridium_glycyrrhizinilyticum_AB233029	Clostridium_hathewayi_EF408243	Clostridium_lactatifermentans_AY033434	Clostridium_methoxybenzovorans_AF067965	Clostridium_perfringens_AB541975	Clostridium_ramosum_AB627078.1	Clostridium_scindens_AF262236	Clostridium_spiroforme_X73441
2281.4816	0.12	0.2	0	0	0	0	0.16	0.02	0.02	2.5	0.02	0	0.04	0	0	0	0	0	0	0	0	0	0.16	0.42	0	0	0	0	0	0.02	0.16	0.04	0	0	0	0	0	0	0.02	0	0	0	0	0	0	0	0	0	0
7053.2148	0.14	2.54	0.06	0	0.1	0	1.46	0	0.02	1.8	0.02	0.44	0	0	1.72	0	0	0	0	0	0	0	0.46	1.64	0	0	0	0	0.02	0	0.16	0.02	0.18	0	1.08	0	0	0.14	0.4	0	0.06	0	0.28	0	0.12	0	0	0	0
2860.7373	0.06	1.28	0	0.02	0.3	0	0.96	0	0	1.6	0.02	0.4	1.02	0	0	0	0.02	0	0	1.24	0	0	2.04	3.84	0.52	1.94	0	0.24	0.78	0	0.02	0.22	0.02	1.94	0	0	0	0.02	0	0	0.06	0	0.22	0	0	0	0.08	0	0
9573.2337	0.02	7.14	0.08	0	0	0	0	0.22	0	2.98	0	0	0	0	0	0.12	0	0	0	0.42	0	0.14	0.22	1.38	0	0	0	0	0	0	0.52	0.02	0.1	0	0	0.54	0	0.02	0.02	0	0	0	0	0	0	0	0	0	0
0945.9578	0	0.12	0	0	0	0	0	0	0	1.36	0	0	0	0	0.04	0	0	0	0	0	0	0	1.06	5.96	0	1.44	0	0	0.12	0	0.02	0	0	0	0	0	0.02	0.02	0.02	0	0	0.1	0	0	0	0	0	0	0
2289.9161	0.2	1.12	0.04	0.06	0.42	0	0.42	0	0	1.04	0	0	0.02	0	0	0.4	0	0	0	0	0.5	0	0	0.72	0.88	1.06	0.08	0	0.94	0.02	0.1	0	0.02	0	0.02	0	0	0.02	0	0	0.06	0	0	0	0	0	0	0	0
9382.3762	0	0.04	0	0	0.04	0	0.6	0	0	3.06	0	0	0	0	0	0	0	0	0	0	0	0	0	3.42	0.24	0.3	0	0	0.48	0	0.06	0	0	0	0	0	0.08	0.02	0.06	0	0.06	0.02	0.04	0	0	0	0.02	0	0
8123.5335	0	4.06	0	0	0.1	0	0.36	0	0.06	3.82	0.04	0	0.1	0	0	0.28	0.06	0	0	0.04	0	0.18	0	1.38	0.38	7.14	0.08	0.34	1.52	0	0.14	0	0.04	0	0	0.14	0	0	0	0.04	0	0	0.24	0	0	0	0.04	0	0
2624.9105	0.06	0.12	0	0.02	0	0	0.12	0.04	0.12	0.24	0	0.44	0.06	0	0	0	0	0	0.3	0	1.4	0	0.54	0.7	0.14	1	0	0	0.04	0.04	0	0.26	0.02	0	0.9	0	0	0.02	0	0	0.32	0	0.04	0	0	0	0	0	0
0774.9325	0	0.64	0.04	0.08	0.04	0	0.16	0	0.02	1.86	0	0.88	0.02	0	0	0	0	0	0	0	0	0	0	0.52	0.26	6.66	0	0.18	0.88	0.02	0	0	0	0	0	0	0	0.22	0.02	0.06	0	0	0.02	0	0.02	0	0	0	0
4965.6183	0.08	0	0	0	0.08	0	0.78	0	0	0.46	0	0.12	0	0	0	0.4	0	0	1.42	0	0	0	0	1.34	0.1	0	0	0	0	0	0	0.42	0.04	0	0	0	0	0.2	0	0	0.02	0	0.02	0	0	0	0.08	0	0
1663.3759	0.06	2.74	0	0	0.08	0	0.38	0	0	5.1	0.06	0	0.04	0	0	0	0	0	0.02	0	0	0	0	1.14	0.22	1.24	0	0	1.14	0	0.02	0.12	0	0	0	0	0	0.16	0	0	0.32	0	0.02	0	0	0	0.12	0.04	0.16
0375.8088	0.1	7.44	0.04	0.02	0.08	0	0.18	0.04	0	0.4	0	0.36	0	0	0	0	0	0	0.64	0.9	0	0	0.48	2.78	0.72	0.02	0	0	0.04	0.04	0.1	0	0.16	2.9	0	0.38	0	0.16	0	0	0	0	0	0	0	0	0	0	0
8697.4371	0	0	0	0	0.08	0	0.22	0.04	0.02	0.84	0	0	0	0	0	0	0	0	0	0	0.42	0	0	0.16	0.04	0.1	0	0	0	0.08	0.08	0.08	0	0.42	0.46	0	0	0.14	0	0.02	0.02	0	0	0	0	0	0	0	0
0255.2643	0.08	11.82	0	0	0.02	0	0.36	0	0	1.46	0	0	0	0	0	0.22	0	0.24	0	0	0	0	0.22	0.98	0.48	0	0	0.08	0.86	0.26	0.04	0	0.04	0	0	0	0	0.04	0.04	0.02	0	0	0	0	0	0	0	0	0
1325.0541	0.26	0	0	0.02	0.04	0	0.26	0	0	2.4	0	0.12	0	0.42	0	0	0	0	0.5	0	0.78	0	0	0.08	0.04	0	0	0.1	0.46	1.22	0	0.74	0	0	0	0	0	0.22	0	0	0.14	0	0	0	0	0	0.02	0	0
7205.8477	0.58	0	0	0.02	0	0	1.96	0	0	2.44	0.02	0	0	0.42	0	0	0	0	0	0	0	0	0	4.34	0	0.02	0	0	0	0	0.18	0	0	0	0	0	0.02	0	0.02	0	0.02	0.16	0	0	0	0	0.16	0	0
9751.8606	0.68	0	0	0	0.06	0	0.94	0	0	3.2	0.4	0.02	0	0	0	0	0.1	0.08	0.66	0	0	0	0.12	0.72	0.08	0.02	0	0	0.26	0.14	0.02	0.78	0.04	0	0	0	0	0	0	0	0.14	0.02	0	0	0	0	0	0	0
3524.0745	0.08	0.02	0	0	0	0	0	0.02	0.02	0.52	0	0	0	0	0	0	0.02	0	0	0	0	0.02	0.02	0.02	0	0	0	0	0	0	0	0.44	0.02	0	3.56	0	0	0	0	0.02	0	0	0.84	0	0	0	0	0	0
0858.3281	0	3.54	0	0	0.04	0	0	0	0	2.18	0.1	0	0.48	0	0	0	0	0	0	0	0	0	0	0.82	1.04	0.1	0	0	0	0	0.06	0	0.02	0	0	0	0	0.06	0.1	0	0.02	0.06	0	0.12	0	0	0	0.04	0.1
5460.0629	0.02	0.36	0	0	0.02	0	0.28	0.1	0.06	1.6	0	0.56	0	0	0	0.52	0	0	1.76	0	0	0.02	0.04	1.02	0.02	1.34	0	0	0.28	0	0	0.34	0.04	0	0	0	0	0.1	0	0.42	0	0	0	0	0	0	0	0	0
6207.7497	0	3.22	0.48	0.16	0.22	0	0.7	0	0	5.18	0	0	0.12	0	0.02	0	0	0	0	0	0	0.22	0	4.4	0	8.02	0	0	1.88	0.04	0.02	0	0.02	0	0	0	0	0.26	0.04	0	0	0	0	0	0	0	0	0.02	0
8510.8939	0.06	0	0.02	0.04	0	0	0.08	0	0	3.96	0.1	0	0	0	0	0	0	0	0	0	0	0	0.1	2.04	0.14	0	0	0	0.72	3.4	0	0	0	0	0	0	0	0.12	0.02	0	0	0.4	0	0	0.02	0	0.04	0.02	0
2794.2795	0.3	1.46	0.02	0.02	0.06	0	0.18	0	0	4.18	0	0.08	0	0	0	0	0	0	0	0	0.62	0	0.02	0.88	0.08	9.26	0.4	0	0.06	0.4	0.02	0	0	0	0	0	0	0	0.08	0.04	0.02	0.1	0	0	0	0	0	0	0
1849.7514	0.1	1.5	0.04	0.02	0.16	0	1.12	0.02	0	0.14	0	0.22	0	0	0	0	0	0	0	0	0	0	0	2.1	1.24	0.58	0	0	0.02	0	0.16	0	0.18	0	0	0	0	0.04	0.02	0	0.04	0	0	0	0.02	0	0	0	0
9869.5777	0.02	3.5	0.02	0.04	0.04	0	0.24	0	0	0.56	0.04	0	0.3	0	0	0	0.28	0	0	0	0	0	0.6	1.42	0.14	0	0	0	0.02	0	0.02	2.22	0.06	0	0.84	0	0	0.02	0	0	0	0	0	0	0	0	0	0	0
6324.9037	0.88	0.14	0	0.04	0	0	0.14	0	0	1.1	0.04	0	0	0	0	0	0	0	0	0	0	0	0	0.08	0	0	0	0.22	1.38	0.9	0	0	0	0	0	0	0	0.04	0	0	0.06	0	0	0	0	0	0.9	0	0.1
5400.2758	0.04	0.38	0	0	0	0.96	0.2	0	0	1.08	0	0.02	0	0	0	0.08	0	0	0	0	0.02	0	0.08	0.14	0	0	0	0	0.2	0	0.04	0.1	0	0.18	1.04	0	0	0	0	0	0	0	0	0	0	0	0.08	0	0
1220.2602	0.8	0	0	0.02	0	0	0	0	0	0.8	0.02	0.14	0	0	0	0	0	0	0	0	0	0.02	0.02	0.06	0	0	0	0	1	0.02	0	2.04	0	0	0	0	0.02	0	0.08	0	0	0.44	0.02	0	0	0	0.58	0.06	0.08
4513.6553	0.48	3.92	0.02	0	0.02	0	0	0	0.4	2.22	0	0.02	0.02	0	0	0	0.08	0	0.16	0	0	0	0.02	0.2	0.06	0.4	0	0	0.04	0	0	0.02	0	0	0	0	0	0.02	0	0	0	0	0	0	0	0	0	0	0.1
5991.2833	0.68	0	0	0.02	0.28	0	0	0	0	0.28	0.54	0	0	0	0	0.54	0	0.94	0	0	0	0	0	0	0	0.9	0	0.06	0.24	0.08	0.02	0	0.04	0	0	0	0	0.1	0.02	0	0.06	0	0.04	0	0	0	0	0	0
9354.7190	0.04	0	0	0	0	0	0.34	0	0	0.2	0	0.28	0	0	0.04	0	0	0	0.04	0	0.86	0	0.02	0.3	0.02	0.42	0	0	0.12	0	0	0.12	0	1.12	0.26	0	0	0.4	0	0	0.34	0	0	0	0	0	0.02	0.02	0
9422.6846	0.32	0	0.02	0.04	0.04	0	0	0	0	3.02	0.1	0.24	0	0	0	0	0	0	0	0	0	0	0.84	6.86	0.56	2.34	0	0.02	0.78	0	0.18	0	0.22	0	0	0	0	0.06	0.08	0	0	0.04	0.02	0	0	0	0	0.02	0
8522.1862	0.18	0	0.4	0.04	0.18	0	1.32	0.02	0	2.86	0.04	0.08	0.04	0	0	0	0	0	0	0	0	0.02	0.32	1.36	0.9	0	0	0	0.22	0	0	0.26	0.3	0	0	0	0	0.04	0.04	0	0	0	0	0	0	0	0	0	0
7370.9270	0.06	0	0	0.18	0	0	0.46	0	0.02	0.54	0	0.68	0	0	0	9.68	0	0	0	0	0	0	0.3	7.88	0	0	0	0	0	0	0	0	0.46	0	0	0	0.02	0.12	0.04	0	0.02	0.04	0	0	0	0	0	0.02	0
8996.1641	0.02	0	0	0	0.02	0	0	0	0	2.2	0	0.34	0	0	0	0	0.22	0	0.46	0	0	0	0.02	0	0.04	2.48	0	0.1	0.04	0.02	0	0.6	0.02	0	0.2	0	0	0	0	0	0	0	0	0	0	0	0	0	0
8759.8225	0.12	4.24	0	0	0.1	0	0.06	0.02	0.02	0.24	0.02	0.02	0	0.68	0	0	0.06	0	2.26	0	0	0	0	1.08	0.16	2.12	0	0	0.14	0.82	0.24	0.12	0.14	0	0	0	0	0	0	0	0	0	0.32	0	0	0	0	0	0
1872.9183	0.08	0	0.32	0.14	0.1	0	0	0.08	0	1.2	0	0.08	0	0	0	0	0	0	0	0	0	0	0.02	0.56	0.02	1.54	0	0	0.1	0.12	0.12	0	0.04	0	1.16	0	0	0.3	0	0	0.2	0	0	0	0	0.02	0	0	0
6557.7266	0	0	0.02	0	0.08	0	0	0	0	2.44	0.02	0.02	0.02	0	0	0	0	0	0	0	0	0	0	0	0	3.18	0	0	0.3	0.22	0	0	0	0	13.46	0	0	0.14	0	0	0.02	0.1	0.04	0	0	0	0	0.02	0
5032.7754	0.02	0	0	0	0	0.16	0	0.04	0.68	1.5	0	0	0	0.08	0	0	0	0	0.02	0	0	0	0	0.04	0	0.12	0	0	0.3	0	0.02	0.06	0	0.04	2.78	0	0	1.2	0	0	0.04	0	0.02	0	0	0	0	0	0.04
6309.4737	0	7.96	0.24	0	0.06	0	0	0	0.02	6.5	0.02	0.54	0	0	0	0	0.02	0	0	0	0	0	0	0.42	0.78	0.02	0	0	0	0	0	0	0.12	0	0	0	0	0	0	0	0.02	0	0.22	0	0.02	0	0	0	0
0029.7531	0.08	0.02	0	0	0.28	0.28	0.52	0	0	1.02	0	0	0	0	1.7	0	0	0	0	0	0	0	0	1.82	0.86	0.02	0	0	0	0	0	0	0	0	0.02	0	0.02	0.52	0.02	0.02	0	0	0	0	0	0	0	0.02	0.06
0018.5461	0.04	1.12	0	0	0.04	0.02	0.1	0.06	0	0.7	0	0.12	0.3	0	0	0	0.04	0.16	0.98	0	0	0	0.1	0.4	0.02	0.04	0	0	0	0	0.16	0.26	0	0	0	0	0	0.06	0	0	0.38	0	0	0	0	0	0	0	0
5766.0728	0	0	0	0.02	0	0	0.12	0	0.1	6.78	0	0	1	0	0	0	0	0	0	0	0	0	0.8	0.24	0.18	0.02	0	0	0	2.1	0	0	0.02	0	0	0	0	0.08	0.12	0	0.04	1.4	0	0.28	0	0	0.56	0	0
0935.9306	0	0.36	0	0	0.2	0.56	1.78	0.02	0.14	1.4	0	0.2	0.04	0	0	0	0	0.2	1.06	0	0	0	0	0.48	0.46	7.02	0	0.52	0.76	0	0.02	0	0.02	0	0	0	0	0	0	0	0	0	0	0	0	0	0	0	0
9196.9183	0.6	0.12	0.02	0	0	0	0.06	0	0	1.52	0	0.08	0	0	0	0	0	0	0	0	0.18	0	0.08	0.26	0.04	0	0	0	0.02	0	0	0	0	0	0	0	0	0.02	0	0	0.02	0	0	0	0	0	0	0	0
0822.6694	0.16	0.06	0	0.1	0.16	0	0.46	0	0	0.9	0	0.34	0.04	0	0	0	0	0	0.02	0	0	0	0	1.44	0.32	0.34	0	0.32	1.22	0	0.04	0	0.14	0	0	0	0.02	0.24	0	0	0.2	0	0.02	0	0	0	0	0	0.02
4896.7497	0.04	0.06	0	0	0.04	0	0.56	0	0.06	0.86	0.02	0	0	1.32	0	0	0	0	0	0	0	0.02	0	1.22	0.2	0	0	0.02	1.6	1.66	0.02	0	0.02	0	0	0	0.02	0.32	0	0	0.08	0.06	0	0	0	0	0	0	0.02
8988.6337	0.06	0.08	0	0.02	0	0.02	0	0	0	0.46	0.02	0.04	0.18	0	0.02	0.98	0	0.02	3	0	0	0	0	1.86	0.16	0.92	0	0	0.3	0.02	0	0	0.04	0	6.4	0	0	0	0.58	0	0	0	0.16	0	0	0	0	0	0
1464.2348	0.06	0	0	0	0.12	0	0.3	0.02	0.04	3	0	0.16	0	2.92	3.98	0.02	0.06	0	0	0	0.02	0	0.66	4	0.54	2.6	0.02	0	2.7	0	0.02	0.18	0.08	0	0	0	0	0	0	0	0.08	0	0	0	0	0	0	0	0
8289.0736	0.02	0	0	0	0	0	0	0	0.06	3.6	0	0	0.02	0	0	0.02	0	0	0	0	0.08	0	0.12	0.08	0	0	0	0	0.02	1.14	0	1.48	0	0	11.16	0	0	0	0	0	0	0	0	0	0	0	0	0	0
4123.2006	0.04	0.64	0.02	0	0.02	0	0.36	0	0	1.16	0	0.34	0.02	0	0	0.06	0.34	0	3.12	0	0	0	0	2.66	0.52	0	0	0	0.52	0	0.04	0	0.08	0	0	0	0	0.74	0	0	0.08	0	0.02	0	0	0	0	0	0.02
0405.5514	0.06	1	0	0	0.06	0	0.72	0	0	2.1	0	0.28	0	0	0	0	0	0	0	0	0	0	0.82	0.68	0.22	2.4	0	0	0.24	0	0.12	0.02	0.04	0	0.76	0	0	0.06	0.02	0.02	0.26	0	0.06	0	0	0	0	0	0
2531.5522	0	0.02	0.02	0	0.16	0	0.56	0	0	1.18	0.14	1.42	0.38	0	0.02	0	0	0	0	0	0	0	0	3.16	0.1	0	0	0.02	0.02	0	0	0	0	0	0.38	0	0.1	0.02	0.24	0	0	0.44	0	0	0	0	0.24	0.04	0
6603.6728	0.04	0.02	0.04	0	0.04	0	0.56	0	0	1.84	0	0	0	0	0	0.04	0.08	0	0	0	2.78	0	0	0.74	0.16	0.04	0	0	0.46	0.2	0	1	0.2	0	7.72	0	0.02	0	0.02	0	0	0	0	0	0	0	0	0	0
1265.3700	0.1	0	0	0	0	0	0.7	0	0	11.46	0	0.06	0	0	0	0.04	0	0.04	0	0	0	0	0	0.7	0.24	0.04	0	0	2.08	0.06	0.04	0.1	0	0	0	0	0	0.08	0.06	0.02	0.06	0.06	0	0	0	0	0	0	0.02
5308.2789	0	0.04	0	0	0.08	0	0.7	0.1	0	1.88	0	0	0.1	0	0	0	0	0	0	0	0	0.12	0	0.26	0.28	0.58	0	0	0.24	0	0.06	0	0.02	0	0	0	0	0.12	0	0	0.06	0	0.1	0	0	0	0.02	0	0
4610.4584	0	0	0	0	0.02	0	0.32	0	0.04	3.3	0.02	0.66	0	0	0.08	0	0	0	0	0	0	0	0.08	3.26	0	0	0.12	2.46	3.56	10.72	0.02	0	0	0	0	0	0.04	0.44	0.02	0	0.02	0	0	0	0	0	0.04	0.06	0
3847.6963	0	0	0	0	0.04	0	0.04	0.06	0.14	0.48	0	0	0	0	0	0.04	0	0	0	0	0	0	0.02	0.14	0.3	1.4	0	0	0	0	0.02	0.32	0.06	0	0.42	0	0	0	0.02	0	0.08	0	0.84	0	0.02	0	0	0	0
8206.7458	0	0	0	0.1	0	0.06	0.58	0	0	1.74	0.04	0	0	0	0	0	0	0	0	0	0	0	0.18	0.22	0.06	0	0	0	0.26	0	0	0.24	0	0	0	0	0	0.04	0.02	0	0	0.06	0	0	0	0	0	0	0.3
2055.2397	0	0.9	0	0	0	0	0	0	0.04	0.2	0	0	0	0	0	0	0	0	0	0	0	0	0	0	0	1.58	0	0	0.18	0	0	0	0	0	2.92	0	0	0.16	0	0	0.02	0	0	0	0	0	0.02	0	0
6465.4219	0.06	0.04	0	0	0	0	1.18	0	0.02	0.8	0	0.38	0	0.2	0	0	0	0	0	0	0	0	0.04	0.06	0.72	0.14	0	0	0.02	0.02	0	0	0.1	0	6.62	0	0	0.08	0	0	0.02	0.12	0.04	0	0	0	0	0.02	0
0825.2588	0.12	0.5	0.1	0	0.14	10.56	0.5	0	0	2.34	0.04	0.22	0	0	0	0	0.36	0.12	0.1	0	0	0	1.78	2.22	0.08	0.04	0	0	0.2	0.04	0	0	0.12	0	0	0	0	0	0	0	0	0	0.16	0	0	0	0.18	0	0
5483.3288	0.3	0.26	0	0.12	0.1	0	2.38	0	0	2.12	0.04	0.02	0	0.02	0.12	0	0	0	0.06	0	0	0	0	0.28	0.08	3.84	0	0.14	0.34	0	0	0.76	0.02	0	0	0.04	0	0.06	0	0	0.08	0	0	0	0	0	0	0	0.1
3260.9030	0.02	0	0	0	0	0	0	0	0	2.82	0	0	0	0	0	0	0	0	0	0	0	0.04	0	0	0	0	0	0	0.1	0	0	0	0	0	0	0	0	0.14	0	0	1.92	0	0	0	0	0	0.02	0	0
4433.1757	0	0	0	0	0	0	0	0	0	4	0	2.62	0	0	0	0	0.24	0	0	0	0	0	0	0.16	0	0.02	0	1.7	36.98	0	0	0.28	0	0	0	0	0.02	0	0	0	0	0	0	0	0	0	0	0	0
6921.6788	0.08	1.22	0	0	0.48	1.12	0.04	0	0	2.28	0.06	2.14	0	0	0	0	0	0	0	0	0	0	0.12	0.52	0.2	2.84	0	0	0.52	0	0.2	0.02	0.08	0	0	0	0	0	0.02	0.24	0.02	0	0.12	0	0.04	0	0	0	0
5051.8475	0	3.28	0	0	0.04	0	0.04	0.3	0	1.26	0.12	0	0.74	0	1.2	0.06	0	0	0	0	0	0	0.14	0.54	0.78	4.04	0	0	0.16	0	0.02	0	0.08	0	0	0	0	0	0	0	0	0	0	0	0	0	0	0	0
3745.3235	0	33.82	0	0	0	0	0.02	0.02	0	0.18	0	25.94	0	0	0	0	0	0	0	0	0	0.1	0	0.18	0	0.74	0	0	0.06	0	0	0	0.32	0.02	0.02	0.1	0.02	0	0.2	0	0.1	0	4.2	0	0	0	0	0	0
8260.9735	0.04	1.8	0	0	0.04	0	1.74	0	0	0.76	0	0.68	0	0	0	0	0	0	0	0	0	0	0.26	0.42	0.68	0.1	0	0.02	0.38	0.16	0.02	0	0.44	0	0	0	0	0.96	0	0	0.3	0	0	0	0	0	0	0	0
2349.5784	0.2	0	0.02	0	0	6.34	1.66	0.02	0.02	0.08	0	0.14	0	0	0	0	0	0	2.88	0	0	0	1.52	0.46	0.68	0	0	0	0.26	0	0.1	0.02	0.06	0	0	0	0	0.14	0	0	0.06	0.02	0	0	0	0	0	0	0
5420.3694	0	1.34	0.24	0	0.14	0	0.92	0.18	0	0.52	0.02	0.24	0	0	0	0.08	0	0	1.24	0	0.6	0	0.08	0.32	0.14	4.06	0	0	0.08	0	0	0	0.16	0	1.04	0	0	0.04	0	0	0	0	0.06	0	0	0	0	0	0
2225.4424	0.16	0.38	0.04	0.08	0	0	0.1	0	0	1.66	0.02	0	0.02	0	0	0.36	0	0	0.02	0	0	0	0	0.22	0.16	0.38	0	0	0.18	0.48	0	0.68	0.02	0	0	0.02	0.02	0	0.06	0	0	0.04	0.44	0	0	0	0.02	0	0
4522.3531	0.42	1.98	0	0	0	0	0.02	0	0	0.6	0	0.1	0	0	0	0	0	0	0	0	0	0	0.02	0.1	0.04	1.46	0	0	0.66	1.44	0	0.42	0	0	0	0	0	0	0	0	0	0.02	0	0	0	0	0	0	0
0491.7546	0.06	1.48	0.38	0	0.12	0	0	0	0	1.4	0	0.34	0	0	0	0	0	0	0	0	0	0	0.04	0.42	0	2.32	0	0.08	0.02	0.02	0	0.04	0.02	0	0.02	0	0	0.22	0	0.08	0.02	0	0	0	0	0	0	0	0
9167.3843	0.06	0	0.1	0	0.02	0	0.14	0.06	0.06	0.58	0	0	0	0	0	0.06	0	0	0.04	0	0	0	0.02	0.18	0.2	3.64	0.12	0	0.42	0.14	0	0.24	0.04	0	4.34	0	0	0.04	0	0	0	0	0	0	0	0	0	0	0
5052.5130	0.58	0	0.14	0.1	0.02	0	0.3	0	0	1.84	0.02	0.14	0.3	0	0	0	0	0	0	0	0	0.04	0.02	0.38	0.22	0.56	0	0	0.86	0	0	0.44	0	0	0	0	0	0.02	0	0	0.08	0	0	0	0	0	0	0	0
4184.0703	0.04	0.74	0	0	0.1	0	0.58	0	0.02	0.44	0.04	0.6	0	0	0	0.02	0.02	0	0	0	0	0	0	0.86	0.68	0.14	0	0.06	0.04	0	0	0	0.1	0	0	0	0	0	0	0	0.02	0	0	0	0	0	0.02	0	0
4367.2236	0.08	0.44	0.08	0.02	0.12	0	1.04	0	0	0.46	0	0.96	0	0	0.1	0.04	0.02	0	0	0	0	0	0	0.74	0.7	0	0	0	0	0	0.06	0.02	0.38	0	0	0	0	0.02	0.08	0	0	0	0	0	0	0	0	0	0
7175.3248	0.2	0	0	0	0	0	0	0	0	4.24	0	0	0	0.24	0	0	0	0	0.06	0	0.06	0	0	0.04	0	0	0	0	0	0	0	0	0	0	0	0	0	0.62	0	0	0	0	0	0	0	0	0	0	0.02
9199.5316	0.16	0.46	0	0	0	0	0.34	0	0.02	0.84	0	0.08	0	0	0	0.24	0	0	3.16	0	0	0	0.02	0.56	0.02	7.74	3.58	0.12	0.88	0.74	0.08	0	0	0	0	0	0.02	0.84	0.04	0	0.16	0	0	0	0.02	0	0	0	0.02
5048.5456	0.02	0	0	0	0	0	0	0	0.14	1.4	0	0.16	0.02	0	0	0	0	0	0	0	0	0	0	0.12	0.16	0	0	0	0.58	0	0	0.64	0	0	0	0	0	0.06	0	0	0.88	0	0.02	0	0	0	0.04	0	0
7677.8603	0.02	16.76	0	0.02	0.18	0	0.08	0	0	0.48	0	0	0	0	0	0	0	0	4.18	0	0	0	0	1.78	0	4.48	0	0	0.96	0	0.02	0	0.02	0	0	0	0	0	0	0	0	0	0.18	0	0	0	0.62	0	0.04
4827.3565	0.02	2.34	0	0	0	0.18	0	0.22	0.14	0.64	0.1	0.04	0	0	0	0	0	0	0	0	0	0	0.02	0.12	0.02	1.38	0	0	0.16	0	0.2	0	0.06	0	0.94	0	0	0.28	0	0	0.16	0	0.12	0	0	0	0	0	0
0827.1183	0	3.48	0	0.2	0	0	0	0	0	0.18	0	0	0	0	0.04	0	0	0	0	0.12	0	0	0	0.06	0	0.76	0	0	0	0	0	0.04	0	0	0.18	0	0	0.12	0	0	0.6	0	0	0	0	0	0	0	0
3649.6596	0	0.02	0.04	0.02	0.06	0	0.48	0	0	3.22	0.14	1.12	0	0	0	2.08	0	0	2.06	0	0	0	0.44	1.26	0.04	0.02	0.02	0	0.02	0	0.02	0.06	0.06	0	0	0	0.06	0.02	0.08	0	0	0	0.02	0	0.02	0	0	0	0
4198.8790	0.02	2.56	0.02	0	0.18	0.02	0	0.16	0.02	0.28	0	0.06	0	0	0	0	0	0	0.32	0	0	0	0.02	0.3	0	0.44	0	0	0.18	0.36	0	0.08	0.02	0.02	0.02	0	0	0.02	0	0	0	0	0	0	0	0	0	0	0
1855.8186	0.38	0	0	0.06	0.1	0	0.9	0	0.08	0.64	0.04	0.04	0.42	0	0	0.44	0.06	0	0.02	0	0	0.1	0.02	1.7	0.04	1.16	0	0	0.52	0.54	0	0	0.02	0	0	0	0	0.04	0.02	0	0	0.06	0	0	0	0	0	0	0
2200.6134	0	0.02	0	0	0	0	0.32	0.02	0	5.2	0	0.44	0	0.42	0	0	0	0	0	0.66	0	0	0.22	0.52	0	0	0	0	0	0.02	0	0.04	0	0	0	0	0	0.02	0	1.26	0	0	0.06	0	0	0	0.16	0	0
8238.0260	0.08	0.24	0	0	0.04	0	0.18	0	0.5	3.5	0	0.06	0	1	0	0	0	0	0.68	0	0	0	0	0.32	0.1	1.58	0	0	0	0	0	0.4	0.02	0.04	0	0	0	0.18	0.02	0	0.04	0	0.98	0	0	0	0	0	0
1392.3321	0	0.44	0	0.02	0	0	0.12	0.02	0	0.82	0	0.44	0.02	0	0.02	0	0	0	0.02	0	0.08	0.08	0	0.12	0	0.98	0.02	0	0.2	0.54	0	0	0	0	0	0	0.02	0.08	0.04	0	0.06	0.04	0.02	0	0	0	0	0.1	0
5472.9593	0	1.78	0.04	0.06	0.18	0	0	0.08	0	0.64	0.02	0.06	0	0.38	0	0.02	0.04	0	0	0	1.06	0.02	0	0.04	0.06	0.16	0	0	0	0.1	0.04	0	0.1	0.06	0	0	0	0.5	0.02	0	0.28	0	0.02	0	0	0	0	0	0
3263.9393	0.36	1.86	0	0.04	0.02	0	0.38	0	0	2.1	0.02	0.18	0.74	0	0	0	0	0.04	0.78	0	0	0	0	0.74	0.44	1.94	0	0	0.24	0	0	0.02	0.06	0	0	0	0	0	0	0	0	0.2	0	0	0	0	0.02	0	0
1878.5586	0	0.22	0	0	0	0	0	0	0.08	1.4	0	0.04	0	0	0	0	0	0	0.18	0	0.78	0	0	0.9	0	0	0	0	0.3	0	0	0.78	0.02	0.02	0	0	0	0.42	0	0	0	0	0	0	0	0	0	0	0
1404.6232	0	0	0	0	0	0	0.02	0	0.1	0.4	0	0	0	0	0	0	0	0	0.04	0	0	0	0	0	0	0.36	0	0	0	0.24	0	0.16	0.08	0.04	5.5	0	0	0	0	0	0.02	0	0.08	0	0	0	0	0	0
9117.9107	0.22	0.54	0	0.04	0	0	0.64	0	0	2.64	0	0	0	0	0	0	0	0	0	0	0	0.14	0.2	0	0.12	2.98	0	0.7	1	0.02	0	0.02	0.22	0	0.88	0	0	0.4	0	0	0.06	0	0.02	0	0	0	0	0	0
2117.9944	0.1	0	0	0	0	0	0.3	0	0.08	0.54	0	0.14	0	0	0	0	0	0	0.1	0	0	0	0.02	0.36	0.08	1.38	0	0.1	0.14	0	0	0	0	0	0	0	0	0.46	0.02	0	0.56	0	0	0	0	0	0.14	0	0
1392.1313	0.36	0.02	0	0	0.02	0	0.1	0	0	1.96	0.02	0.02	0.02	0	0	0.02	0.04	0	0.32	0	0.12	0.02	0	0.52	0.06	0	0	0	0.06	0	0	0.68	0	0.02	0	0	0	0.58	0	0	0.2	0.04	0	0	0	0.02	0.02	0.02	0.18
1246.6751	0.04	0	0	0	0	0	0	0.06	0	2.94	0	0	0.02	0	0	0	0	0.02	0	0	0	0.1	0.06	0.08	0.02	0	0	0	0	0	0.02	0.16	0	0	0	0	0.02	0.02	0	0	0.18	0	6.04	0	0	0	0	0	0
3961.1723	0.88	0	0	0	0.04	0.02	0	0	0	0.04	0	1.46	0.6	0	0	0	0	0	0	0	0	0	0	2.74	0.08	0	0	0	2.82	0	0.02	0	0.08	0	0	0	0.12	0	1.12	0	0	0	0.22	0	0	0	0.12	0	0.02
6967.5176	0.02	0.56	0	0.06	0.12	0.06	0	0	0	4.3	0	0.3	0.38	0	0	0	0.02	0.12	0	0	0	0	1.04	0.36	0.04	0	0	0	2.06	0	0	0	0.18	0	0	0.06	0	0	0.04	0	0	0	0	0	0	0	0.08	0	0
7692.2944	0	4.34	0	0	0	0	0	0	0	4.02	0	0	0	0	0.04	0	0.18	0	6.2	0	0	0.02	0.06	0.58	0	0.16	0	0	0.08	1.78	0.04	0	0	0	0	0	0	0	0	0	0	0	0	0	0	0	0	0	0
7140.9083	0.04	0.46	0	0.02	0	0	0	0	0	0.52	0.02	0	0	0.12	0	0.18	0.12	0	0.5	0	0.04	0	0.08	0.42	0.02	0.26	0.06	0	0.08	0	0.06	0.06	0	0	0.64	0	0	0.06	0	0	0	0.02	0	0	0.02	0	0	0	0
0999.0107	0.04	0.24	0	0	0	0	0.42	0.02	0	0.36	0	0.2	0	0	0	0	0	0	2.6	0	5.74	0.02	0.06	0.74	0.12	0.08	0.02	0.28	0.5	0.04	0.12	0.02	0.04	0	0	0	0	0.26	0	0	0.06	0	0	0	0	0	0	0	0
5015.9067	0	1.34	0	0.12	0.14	0	1.72	0	0	0.98	0.02	0	0	0	0	0	0.02	0	0.52	0	0	0	0	1.8	1.56	0.02	0	0	1.88	0	0.02	0	0.04	0	0	0	0	0.34	0.02	0	0.04	0.04	0	0	0	0	0.06	0	0
4214.3270	0	1.58	0	0	0	0	0	0	0	0.34	0	0	0	0	0	0	0	0	0	0	0.02	0	0	0.1	0	0.08	0.72	0.6	1.24	0	0	0	0	0	0.32	0	0	0.48	0.04	0	0.04	0	0	0	0	0	0	0	0
1391.3221	2.32	0	0	0.02	0	0	0.66	0	0	3.96	0	0.02	0	0	0.02	0	0	0.06	0.02	0	0	0	0.24	0.8	0.12	0	0	0	0.02	0.02	0	0	0	0	0	0	0	0	0	0	0.02	0	0.02	0	0	0	0	0	0
8769.3244	0.54	0	0	0.12	0.02	0	2.22	0.02	0	0.32	0.04	0.26	0	0	0.22	0.02	0.06	0	1	0	0	0	0.06	0.24	0.2	4.92	0	0.92	1.66	0.02	0	0	0.08	0	3.1	0	0	0.18	0	0	0.12	0	0	0	0	0	0	0	0
0015.2142	0.26	3.16	0	0	0.04	0.06	1.04	0.1	0	0.72	0.02	0.08	0	0.14	0	0	0.04	0.02	0	0	0	0	0	0.16	0	1.76	0	0	0.4	0.24	0	0	0.04	0	0	0	0	0.96	0.04	0	0.02	0.02	0	0	0	0	0	0	0.06
1662.2652	0.02	0.86	0.08	0.04	0	0	1.26	0	0.06	0.36	0	0.32	0	0	0.02	0.12	0.06	0	1	0	0	0	0.16	2.4	0.6	0.5	0	0.24	0.8	0.02	0.26	0	0.12	0.02	0.22	0.36	0.02	0.2	0	0	0.22	0	0.02	0	0	0	0	0	0
4936.4869	0.08	0	0	0.1	0.14	0	0.9	0	0	8.7	0.04	0	0	0	0	0	0	0	0	0	0	0	0.66	3.52	0.9	1.5	0	0	1.2	0	0	0	0	0.04	0	0	0.02	0	0.02	0	0	0	0	0.3	0	0	0.04	0	0
9860.4521	0.06	0.04	0	0	0	0	0	0	0	4.6	0	2.5	0	0	0	0	0	0	0.02	0	0	0	0	0	0.36	0	0	0	0	0	0	0	0	0	0	0	0	0	0.1	0	0	0	0	0.08	0	0	0.12	0	0
2768.3747	0.06	0.44	0.04	0	0.08	0	0.16	0.08	0	0.9	0	3.82	0	0.7	0.02	0.04	0.22	0	0	0	0	0	0.16	0.16	0.04	0.46	0	0	0.28	0	0	0	0.1	0.14	0.94	0	0	0.58	0	0	0.5	0	0.24	0	0	0	0	0	0
9496.4222	0.12	0	0	0	0.08	0	0.26	0.08	0.06	0.22	0	1.02	0	0.6	0	0	0.2	0	0	0	0	0	0.78	2.1	0.06	3.08	0	0	0.1	0	0.16	0	0	0	0	0	0	0	0	0	0.02	0	0	0	0	0	0	0	0
3142.0442	0.02	0.5	0	0	0.04	0	0.44	0.02	0.06	1.16	0.2	0.16	0.04	0	0.04	0.06	0	0	2.52	0	0.7	0	0.08	1.64	0.54	0	0	0	0	0	0	0.88	0.1	0	0	0	0	0.2	0	0	0.02	0.02	0.06	0	0	0	0.02	0	0
6363.7798	0	2.72	0	0	0	0	0.44	0	0.02	0.34	0	0.06	0	0	0	0	0.48	0	0.02	0	0	0.22	0.02	0.32	0.26	0	0	0	0	0	0	0	0.06	0	0	0	0	0	0	0	0.02	0	0	0	0	0	0	0	0
3336.7182	0	1.94	0.04	0.02	0.12	0	0.54	0	0	1.86	0.04	0.3	0.02	0	0	0	0	0	0	0	0	0	0.68	4.74	0.42	3.08	0.18	0.06	2.16	0.02	0	0	0.04	0	0	0	0	0.3	0	0	0.04	0	0	0	0	0	0.1	0	0
5978.8366	0	0.06	0	0	0	0	0	0	0	4.76	0.02	0	0	0.86	0	0	0	0	0	0	0	0	0	0	0	0.62	0.2	0	0.32	0.02	0	0.02	0	0	0	0	0	0.06	0	0.12	0	0	0	0	0	0	0.14	0	0
1575.0189	0.14	0	0.02	0	0.02	0.54	0.4	0	0.02	1.52	0.02	0	0	0	0	0	0	0	0	0	0	0	0.36	0.02	0.26	0.06	0	0	0.16	0	0	0	0.06	0	0	0	0	0.02	0.04	0	0	0.16	0.02	0.16	0	0	0	0	0
7687.5143	0.26	0.02	0	0	0.04	0	0.26	0.02	0.1	2.1	0	0.3	0	0.26	0	0	0.04	0	0	0	1.88	0	0.04	0.06	0.1	3.84	0	0	0.6	0.04	0	0	0.1	0	0	0	0.06	0	0.06	0	0	0.06	0.02	0.08	0	0	0	0	0
4221.7557	0.38	1.54	0	0.06	0.1	0	0.66	0.22	0	1.42	0	0	0	0	0.04	0	0	0	0	0	0	0.66	0.24	2.56	0.42	0	0	0	0	0	0	0.2	0	0	0	0	0	0	0	0	0.02	0	0	0	0.02	0	0	0	0
6739.6106	0.04	0	0	0.02	0	0	0.04	0.02	0	0.32	0.02	0.08	0	0	0.02	0	0	0	0.46	0.18	0	0.02	0.06	0.68	0.12	0.48	0	0	0	0	0.06	0	0.06	0	0.06	0	0	0.02	0	0	0	0	0.06	0	0	0	0	0	0
3120.6116	0.1	2.04	0	0.04	0.06	0	0.54	0.02	0	6.12	0	0.34	0	0	0.06	0.08	0	0	0.58	0	0	0	0	0.64	0	0	0	0	0.08	0	0	0.3	0.1	0	0	0	0	0.02	0	0	0.04	0.14	0	0	0	0	0.04	0	0
4561.3913	0.56	0.16	0	0	0.04	0	0.08	0	0	3.92	0.06	4.3	0.1	0	0	0.24	0	0	0.84	0	0	0.02	0	0.64	0	0.26	0.12	0	0.28	0	0	0	0	0	0	0	0	0.24	0.06	0	0.18	0	0.1	0	0	0	0	0	0
1450.7102	0.34	0	0	0	0	0.02	0.02	0.02	0.06	3.74	0.04	0	0	0	0	0.12	0	0.08	0.04	0.02	0	0.02	0	0.14	0	3.08	0	0	3.38	0.6	0	1.32	0.02	0	2.52	0	0	0.02	0	0	0.72	0	0	0	0	0	0	0	0
7223.3542	0.06	0.46	0	0	0	0	0	0	0	18.04	0	0	0	0	0	0.06	0.36	0	0	3.46	0.02	0	0.26	0.84	0.14	0.02	0	0.04	0.26	0.18	0	0.34	0.06	0	0	0	0	0	0.02	2.62	0.02	0	0	0	0	0	0.08	0	0
6185.4655	0.14	0	0	0	0	0	0.38	0	0	1.14	0.02	0.1	0.04	0	0	0	0	0	0.04	0	0	0	0.06	0.1	0	0	0.04	0	0.22	0.18	0.02	0	0	0	0.02	0	0	0	0.08	0	0	0	0.02	0	0	0	0.02	0	0.02
8735.4871	0.72	0	0	0.02	0	0	0.08	0	0	5.76	0.02	0	0	0	0	0	0	0	0.02	0	0.02	0	0	0	0	0.02	0	0	0.98	0	0	0	0	0	0	0	0	0.02	0.02	0	0	0.04	0	0	0	0	0.04	0.02	0
1391.0020	0	0.04	0	0.02	0.04	0	0.4	0.1	0	2.16	0	0.34	0	0	0	0	0	0	0	0	0	0	0	0.32	0.32	0.4	0	0	0.22	1.24	0.08	1.26	0.04	0	0	0	0	0.02	0	0.18	0	0	0.02	0	0	0	0	0	0
7478.9640	0.06	0.24	0	0	0	0	0.02	0	0	0.42	0	0	0	0	0	0	0.02	0	0	0	0	0.02	0	0.06	0	0.48	0	0	0.18	0	0	2.86	0	0	0	0	0	0	0	0	0.08	0	0	0	0	0.14	0	0	0
9982.6456	0	0	0	0	0	0	0	0	0	8.02	0.04	0	0	0	0	0	0	0	5.2	0	0.02	0	0.4	3.26	0.02	0	0	0	0.78	0	0	0	0	0	0	0	0.06	0.16	0.12	0	0	0.06	0	0	0	0	0.28	0.12	0
0546.4521	0.1	0	0	0.02	0.06	0	0.3	0	0	1.44	0.06	0.04	0	0	0	0	0	0.18	0.32	0	0	0	0.24	1.2	0.24	0.38	0	0	0.06	0.3	0	0.2	0.14	0	0	0	0.02	0.1	0	0.06	0.02	0	0	0	0	0	0	0	0
7702.1019	1.86	0	0	0.02	0	0	0.02	0.02	0	2.38	0	0.08	0	2.32	0.04	0	0	0	1.52	0	0	0	0	0.2	0.02	0.54	0	0	0.2	0.06	0	1.18	0	0	3.46	0	0	0	0	0	0	0	0	0	0	0	0	0	0
0481.4844	0	0	0.04	0	0.2	0	0.02	0.04	0	1.86	0	0	0	0	0	0	0.22	0	0	0	0.1	0	1.32	2.04	0	0.02	0.02	0	0.08	0	0	0.64	0.14	0	2.24	0	0	0	0	0.04	0.04	0.06	0.24	0	0	0	0.06	0	0
0869.2490	0	0	0.06	0	0.14	0	0.82	0.02	0	4.18	0	0.06	0	3.16	0	0	0	0	0.42	0	3.82	0.1	0.02	1.32	0.16	0.02	0	0	0	1.26	0.02	0	0.02	0	0	0	0	0	0.04	0	0	0	0	0.38	0	0	0	0	0
7713.1114	0.08	0.18	0.02	0	0	0.02	0	0	0	1.38	0	0	0	0.04	0	0	0	0	0	0	0.12	0.02	0	0.16	0	0	0	0	0	0.02	0	0.28	0.02	0	0	0	0	0	0	0	0	0.06	0.04	0	0	0	0.14	0	0.04
3678.7630	0.24	0	0.06	0.28	0.1	0	0.64	0	0	1.24	0	2	0	0	0	0	0	0	0.3	0	0	0	0	0.44	0.4	4.26	0	0	5	0.2	0.04	0	0.04	0	0	0	0	0.9	0	0	0.7	0	0	0	0	0	0	0	0.04
3344.4963	0.42	0.12	0.02	0.02	0.02	0	0	0	0	3.94	0	0	0	0	0	0	0	0	0.02	0	0	0	0	1.78	0.08	0.02	0	0.24	0.86	0	0.02	0.42	0.04	0	0	0	0	0.2	0	0	0.02	0.04	0	0	0	0	0	0	0
2600.7293	0	8.96	0.12	0	0.02	0	0.3	0.02	0.02	1.14	0.02	0.14	0.02	0.04	0	0	0	0	0.4	0	0	0	0	0.04	0.04	0.04	0	0	0.02	0.04	0	0	0.02	0	0	0	0	0.24	0	0	0.28	0	0.2	0	0	0	0	0	0
5498.4884	0.12	0	0	0	0	0	0.42	0	0	3.66	0.08	0.32	0	0	0	0.1	0	0	0	0	0	0	0.02	0.36	0.04	0	0	0	0.6	3.8	0.06	0	0	0	0	0	0	0.44	0	0	0	0.02	0	0	0	0	0	0.02	0
4664.4693	0.18	0.78	0	0	0	0	0	0	0.06	2.84	0.02	0.52	0	0	0	0	0	0	1.1	0	0	0	0.08	0.84	0.3	2.06	0	0.16	0.4	0.24	0.08	1.48	0	0	0	0	0.02	0.14	0.04	0	0.04	0.02	0	0.14	0	0.06	0.08	0	0.04
9967.9082	0.08	0.02	0	0	0.02	0	0.22	0	0	2.68	0	0	0	0.2	0	0	0.48	0	0	0	0	0	0	0.8	0.1	0	0	0.08	0.3	0.28	0	0	0	0	0	0	0	0.08	0.02	0	0	0.18	0	0.04	0	0	0.02	0.02	0
3679.3767	0	37.28	0.02	0.06	0.02	0	0.36	0	0	2.98	0.04	0.22	0	0	0	0	0	0	0.68	0	0	0	0.26	0.64	0.68	0	0	0	4.38	0	0	0	0	0	0	0	0	0.08	0.12	0	0.04	0.24	0.02	0.28	0	0	0	0	0
0502.4839	0.12	0.4	0	0	0.1	0	0.82	0.16	0	1.12	0	0.18	0	0	0	0	0	0	1.3	0	0.02	0	0.3	2.88	0.24	1.5	0	0	0.18	0	0.04	0	0.06	0.04	0.68	0	0	0.12	0	0.02	0.46	0	0.02	0	0	0	0	0	0
6883.3747	0.1	0.32	0	0	0.06	0	0.22	0	0	0.32	0	0.66	0	0.24	0	0	0	0	0	0	0.2	0	0.06	4.54	0.14	0.14	0	0	0.14	0	0.04	0.14	0.02	0	1.52	0	0	0.02	0	0	0	0	0.04	0	0	0	0	0	0
6698.4530	0.16	1.8	0	0.3	0.14	0	0.42	0	0	0.56	0.94	0	0	0.62	0	0.2	0	0	0.46	0	2.5	0	0.08	0.3	0	1.96	0	0	0	0	0.04	0.06	0.04	0	0	0	0	0.04	0	0	0.02	0	0.44	0	0	0	0	0	0
8509.9540	0.06	0	0	0	0	0	0.08	0	0	4.2	0	0.26	0	0	0	0	0	0	0.38	0	0.46	0	0.18	0.04	0	0.08	0	0	0.08	0.02	0	0.24	0	0	0	0	0	0.02	0	0.02	0.46	0	0	0	0	0	0	0	0
8068.6705	0.06	3.3	0	0.02	0.16	0	0.8	0.04	0	0.44	0	3.36	0	0	0	0	0	0	0.18	0	0.06	0	0.16	0.36	0.6	0	0	0	0.16	0	0.02	0.04	0	0	0.02	0	0	0.06	1.7	0	0.28	0	0.02	0	0	0.02	0.02	0	0
6794.3829	0.02	0.16	0	0	0	0	0.68	0.08	0	0.72	0	0.3	0.12	0	0	0.02	0	0	2.36	0	0	0	0.04	1.08	0.12	0.84	0	0	0.56	0	0	0.2	0.02	0	0	0	0	0.02	0	0.02	0.1	0	0	0	0	0	0	0	0
7517.8995	0.06	0.52	0.02	0	0.04	0	0.22	0	0	2.2	0	0.36	0.2	0	0	0.46	0.28	0.1	0.52	0	0	0.18	0.02	0.22	0	0	0	0.24	0	0	0.06	0	0	0	0	0	0	0.06	0.02	0	0.18	0	0	0	0.02	0.02	0	0	0
5953.8351	0	0.04	0	0.02	0	0	0.16	0	0	0.92	0	0.06	0	0.18	0	0	0	0	0.1	0	0	0	0	0.1	0.02	0.26	0	0	0	0	0	0	0	0.04	0	0	0	0.08	0	0	0.04	0.02	0	0	0	0	0.06	0	0
4628.2220	0.3	1.82	0.02	0.04	0.02	0	0	0	0	0.7	0	0	0	0	0	0	0	0	0	0	0	0	0	0.02	0.16	0	0	0	0	0	0	1.12	0	0	0.02	0	0	0	0	0	0.4	0	0	0	0	0	0	0.02	0
6737.2741	0.02	2.62	0	0.04	0.02	0	0.74	0	0	0.76	0.02	0.24	0	0.14	0	0	0.04	0	0	0	0.34	0	0	0.22	0.2	2.92	0	0	0.36	0	0.06	0.04	0.16	0	0	0	0	0.08	0	0	0.02	0	0	0	0	0	0	0	0
6969.0071	0.1	0	0	0	0	0	0	0	0	0.72	0	0.02	0	0	0	0.02	0	0	0	0	0.04	0	0	0	0	4.9	0	0.02	1.7	0.02	0	0.32	0	0	1	0	0	0.32	0	0	0.18	0.02	0	0	0	0	0	0	0.02
7954.4287	0	0	0	0	0.02	0	0.34	0	0	0.24	0	0.42	0	0	0	0	0.12	0.02	1.7	0	1.22	0	0.08	1.82	0.14	0	0	0	0.02	0	0	0.06	0.16	0	0.56	0.02	0	0.4	0.04	0	0.2	0	0.02	0	0	0	0	0	0
5029.3982	0	7.96	0	0	0.02	0	0.34	0	0	6.62	0.02	0.1	0	0	0	0	0	0	0.82	0	0	0	0.12	0.74	0.14	0.32	0	0	0.08	0	0.06	0	0	0	0	0.16	0	0.02	0	0	0.1	0	0	0	0	0	0.02	0	0
3047.7703	0.02	0.06	0	0	0	0	0.36	0	0	2.82	0	0.12	0	0	0	0	0	0	1.3	0	0.36	0	0	0.1	0.24	0.08	0	0	0	0.06	0	0.66	0	0	0	0	0	0	0	0	2.06	0	0	0	0	0	0	0	0.02
8234.5437	0.48	0	0	0	0	0	0.22	0	0	2.6	0	0	0	0	0	0	0	0	0.12	0	0	0	0	0.16	0.12	0.02	0	0.42	4.68	8.02	0	0	0	0	0	0	0	0.04	0	0	0.16	0.1	0	0	0	0	0	0	0.04
5500.8348	0.32	2.26	0	0.08	0.08	0	0.3	0	0	1.04	0	0.1	0.04	0	0	0	0	0	0	0	0	0	0	1.18	0.02	0.1	0.04	0	1.02	0	0	0	0.02	0	4.32	0	0	0.38	0	0	0.08	0.08	0	0	0	0	0	0	0
1859.9755	0.04	6.36	0	0	0	0	0.44	0	0	0.7	0.02	0	0	0	0	0	0.04	0	4.52	0	0	0	0	0.92	0.62	0.12	0	0	1.06	0.32	0.16	0	0.32	0	0	0.08	0	0.04	0	0	0	0	0	0	0	0	0	0	0
2796.5155	0.08	13.34	0.04	0.04	0.08	0	0.02	0	0	2.38	0.1	0.16	0.06	0	0	0	0	0	0.58	0	0	0	0.42	0.44	0	1.78	0	0	0.96	1.06	0.02	0	0.02	0	0	0	0.96	0.46	0.02	0	0	0	0.48	0	0	0	0	0	0.22
3409.8677	0.04	0.02	0	0.02	0.18	0	1.44	0	0	3.92	0.02	0.3	0.64	0	0	0.28	0	0	1.42	0	2.5	0.18	0.12	1.22	0.04	0	0	0.12	0.16	0.22	0.02	0	0.02	0	0	0.02	0.02	0	0.02	0	0	0.02	0.02	0	0.02	0	0.02	0	0
9027.4708	0.3	0.12	0.04	0	0	0.22	0.54	0	0	3.16	0	0.08	0	0	0	0	0	0	1.68	0.1	0	0.06	0	2.22	0.06	0.62	0	0.06	0.04	0	0	0	0.04	0	0	0	0	0.04	0	0	0	0	0	0	0	0	0	0	0
5906.4995	0.12	0.26	0	0	0.04	0	0.56	0	0	0.62	0.02	0.12	0	0	0	0	0	0	2.32	0	0	0	0.02	0.32	0.36	2.2	0	0.44	0.56	0	0.02	0	0.1	0	0	0	0	0.04	0	0	0	0	0	0.08	0	0	0	0	0
6201.9076	0.08	0.04	0.08	0.04	0	0	0.64	0	0	1.28	0.04	1.76	0	0	0.06	0	0	0	0	0	0	0.08	0	1.46	0.1	0	0	0	0.42	3.32	0	0	0	0	0	0	0	0.46	0	0	0.14	0	0	0	0	0	0	0	0
2263.6794	0.02	0.02	0	0	0	0	0	0	0	2.74	0	0	0	1.08	0	0.04	0	0	0.04	0	0.64	0	0	0.06	0.04	2.44	0.16	0.02	0.72	0	0	0.74	0	0	0	0	0	2.58	0	0	0.08	0	0	0	0	0	0	0	0
0930.8191	0.24	0.42	0.46	0	0.32	0	0.04	0.1	0	0.34	0.02	1.14	0	0	0.34	0	0	0	1.46	0	0.02	0	0	0.38	1.66	0	0	0	0	0	0.2	0	0.14	0	0	0	0.02	0.04	0	0	0	0	0	0	0	0	0	0.02	0
3452.9845	0.04	0	0.02	0.1	0.1	0	0.7	0.04	0	2.36	0.08	14.96	0	0.02	0	0.02	0.02	0	0	0	0	0	0.26	2.8	0.68	0.14	0	2.06	3.74	0	0	0	0.1	0.02	0.02	0	0	0	0.02	0	0.2	1.42	0.16	0.04	0	0	0.02	0	0
9792.0293	0.02	0	0	0	0	0.4	0.06	0.02	0.04	1.74	0	0.14	0	0	0	0.02	0	0	0	0	0	0	0	0.56	0.02	0.36	0	0	0.08	0	0.06	0	0.3	0.06	0.02	0	0	0	0	0	0.02	0	0	0	0	0.08	0	0	0
6303.1171	0	0	0	0.02	0.02	0	0.06	0.02	0.08	0.16	0	0.08	0	0	0	0	0.06	0	0	0	0.14	0	0	0.38	0	1.06	0	0.04	0.24	0	0	0	0.12	0	1.76	0	0	0.08	0	0	0.12	0	0	0	0	0	0	0	0
6165.8393	0.96	0	0	0	0	0	0.06	0	0.1	2.76	0	0	0	0	0	0	0	0	0	0	0	0	0	0	0	0.06	0	0.04	0.06	0	0	1.2	0.02	0	0	0	0	0.02	0	0	0.02	0	0	0	0	0	0	0	0
3445.4778	0.34	0.8	0	0.02	0.3	0	0	0	0	2.8	0	0.36	0.36	0	0.02	0	0	0	0	0	0	0	0	5.3	0.7	0	0	0	1.16	1.26	0	0	0.02	0	0	0	0	1.28	0.06	0.02	0.12	0	0	0	0	0	0.06	0.02	0
3055.9282	0.14	0.56	0	0.02	0.06	0	1.44	0.02	0.02	1.82	0	1.06	0	0	0	0	0.02	0	0	0	0	0	0.52	7.98	2.3	1.3	0	0	0	0	0.06	0.18	0.44	0	1.76	0	0	0	0.02	0	0.14	0	0	0	0	0	0.14	0	0
3646.3241	0.06	9.86	0.02	0.06	0.24	0	0.14	0.16	0	2.4	0	1.12	0.14	0	0	0	0.02	0	0.02	0	0.38	0	0.48	0.8	0.96	2.54	0	0	0.86	0	0.24	0	0.02	0	0	0	0	0.04	0	0	0	0	0	0	0	0	0.02	0	0
3630.5172	0.22	0.02	0	0.02	0.18	0	0.64	0.02	0.2	0.66	0	0.54	0	0	0	0	0	0	0.6	0	0	0	0.14	1.32	0.16	0.34	0	0.04	0.48	0.04	0	0	0.2	0	0	0	0	0.34	0	0	0.06	0	0	0	0	0	0	0	0
8647.9571	0	0	0	0	0	0	0.36	0.02	0	1.32	0	0.08	0	0	0	0.06	0	0	0	0	0	0	0.08	1.5	0.04	1.08	0	0	0.16	0	0.02	3.64	0	0	0	0	0	0.02	0	0	0.06	0	0	0	0	0	0	0	0.04
1813.8231	0.74	0.06	0	0	0	0	0.04	0	0	3.96	0.02	0.1	0	0	0.24	0.02	0	0.02	0	0	0	0	0	1.76	0.1	0	0	0	0.58	0	0	0.84	0	0	0	0	0.04	0.24	0.24	0	0.06	0.38	0.02	0.14	0	0	0.14	0	0.02
2320.3855	0.1	0.02	0	0	0	0.02	0.02	0	0.34	1	0	0	0	0	0	0	0.02	0	0.02	0	0	0	0	0.1	0	14.42	0	0.74	1.08	0	0	0.12	0	0	0	0	0	0.02	0	0	0	0	0	0	0	0	0	0	0
5461.6019	0.02	0	0	0	0.08	0	0	0.04	0	0.94	0	0	0	0	0.1	0	0.1	0	0	0	0	0	0	0.48	0.02	0.1	0	0	0.02	0	0.08	0.44	0.04	0.06	0	0	0	0.08	0	0.06	0.26	0	0.02	0	0	0	0	0	0
5832.2295	0.06	0.12	0	0	0	0	0.38	0	0	1.22	0	0	0	0	0	0	0	0	0	0	0	0	0.6	0.3	0	0.98	0	0	0.34	0	0	0	0.02	0	0	0	0	0.02	0	0	0.02	0	0.04	0	0	0	0	0	0
4922.2611	0	0	0	0	0	0	0	0	0.08	0.42	0	0	0	0	0	0	0	0	0	0	0	0	0	0	0	6.7	0.02	0	0.48	0.64	0	0	0	0.08	1.62	0	0	0.24	0	0	0.08	0	0.46	0	0	0	0	0	0
7148.2418	0.12	1.2	0	0	0	0	0	0	0.14	0.34	0.06	0	0	0	0	0	0	0	0	0	0	0	0.06	0.2	0.06	0.02	0	0.2	0.06	0.02	0.02	0	0	0	0	0	0.18	0.08	0.12	0.06	0.02	0.04	0.02	0	0	0	0.1	0	0
3271.2013	0.16	0.42	0	0	0.28	0	0	0	0	1.34	0	0.38	0	0	0	0.02	0	0	0.06	0	0	0	0	0.24	0	1.38	0	0.16	0.22	0.06	0	0	0	0	0	0	0	0.02	0	0	0.1	0	0	0	0	0	0	0	0.02
6754.1218	0.16	0.52	0	0.02	0.08	0	0.02	0	0	2.26	0	0.26	0.02	0	0	0	0	0.02	0	0	0	0	0	0.38	0.02	6.14	0	0.04	0.92	0.02	0.02	0.1	0	0	0	0	0	0.22	0	0.04	0.02	0	0	0	0	0	0	0	0
2582.0358	0.04	0.08	0	0	0	0	0.54	0.02	0	1.48	0	0.3	0	0	0	2.02	0.18	0	0	0	0	0	0	0.92	0.1	2.46	0.22	0	0.26	0	0.02	0.04	0	0	0	0	0	0	0	0	0.1	0	0	0	0	0	0	0	0
8915.1241	0.02	0.1	0.04	0.02	0.06	0	0	0.02	0.06	0.34	0.04	0.06	0	0	0	0.02	0.02	0	0.22	0	1.78	0	0.04	0.18	0	0	0	0	0.08	0	0.06	0.02	0.12	0	0.54	0	0	0.06	0	0	0.04	0	0	0	0	0	0	0	0
9804.9921	0	0.2	0	0	0.08	0	0.76	0.06	0	2.26	0	0	0	0	0	0	0	0	0.74	0	1.2	0	0.16	1.7	0.08	0.96	0.04	0.08	0.2	0	0.04	0.22	0	0.02	0	0	0.02	0.02	0	0.36	0	0	0	0	0	0	0	0	0
8418.3560	0	0.06	0	0.38	0.66	0	0	0.22	0	1.2	0.36	0.72	0.28	0	0	0	0	0	0	0	0	0	0	5.4	0.98	0	0	0.04	0.1	0	0	0	0.12	0	0	0	0	0.12	0.16	0	0.26	0.42	0.36	0	0	0.02	0	0	0
0939.8410	0	0	0.1	0.12	0.22	0	1.4	0.06	0	3.68	0.06	0.56	0	0	0.04	2.76	0.98	0	0	0	0	0	0.34	6.02	0.04	0.5	0	0	0	0	0.02	0.48	0.12	0	0	0.02	0	0.02	0.02	0	0.02	0.02	0.02	0	0	0	0	0	0.04
1704.8685	0.04	0.3	0	0.04	0.06	0	0.7	0.02	0.02	1.12	0	0.24	0	0	0	0	0.22	0	0	0	0	0	0.24	1.64	0.46	3.86	0.06	0	0.22	0.02	0	0.38	0.02	0	0	0	0	0	0	0	0	0.02	0	0	0	0	0	0.02	0
3988.1975	0.06	4.4	0.02	0.06	0	0	0.72	0	0.02	1.94	0.04	0.18	0.4	0	0.04	0.12	0.16	0	1.7	0	0	0.06	0.66	2.3	0.64	0.34	0	0	0.34	0.04	0	0.56	0.02	0	0	0	0	0.06	0.06	0	0	0.02	0	0	0	0	0.04	0	0
3487.1543	0	0	0.06	0.02	0.1	0	1	0	0.1	0.28	0	0.26	0	1.5	0	0.04	0.04	0	0.32	0	1.48	0	0	0.2	0.34	0.82	0	0	0.14	0.02	0.04	0	0.1	0.68	0.54	0	0	0	0.02	0	0.04	0	0.32	0	0	0	0	0	0
9448.0782	0	0.42	0.02	0.06	0.14	0	0	0	0	3.66	0.08	0.24	0	0	0	0	0	0	0	0	0	0	0.2	1.86	0	0.24	0	0	0.42	0	0	0	0	0.02	0	0	0.02	0.08	0	0	0.02	0	0	0	0	0	0.06	0	0
0478.3460	0.02	0.32	0	0	0.14	0	0	0.02	0	5.56	0	0.14	0.14	0.36	0	0.1	0	0	0.26	0	0	0	0.22	0.5	0	3.82	0	0	3.08	0	0	0	0.12	0	0.94	0	0	0.02	0	0	0	0	0	0	0	0	0	0	0
8747.4605	0.06	10.12	0.02	0.02	0.14	0	0.54	0.06	0	0.42	0.1	0.3	0	0	0	0.02	0.06	0	0	0	0.04	0	0.56	0.54	1.56	0.26	0	0	0.14	0	0.08	0.1	0.02	4.64	1.52	0	0	0	0	0	0.02	0	0	0	0	0	0.02	0	0
9506.9419	0.1	0	0	0.02	0	0	0.06	0	0	6.18	0.06	0.8	0	0	0	1.98	0	0	0	0	0	0.22	0	1.52	0.04	0	0	0	0	0.02	0	1.12	0.08	0	0	0	0.02	0	0.02	0	0	0.1	0	0	0	0	0.1	0	0
9968.9458	0.18	0.02	0	0	0.04	0	0.76	0	0	2.06	0	0	0.1	0	0	0	0	0	0	0	0	0	0	0.1	0.14	1.48	0	0.86	0.44	0.18	0	0.96	0	0	0	0	0	0	0	0	0	0.04	0	0	0	0	0	0	0
0341.2395	0	2.72	0	0	0	0	0	0	0	8.6	0.02	0	0	0	0	0	0	0	0	0	0	0	0	0.28	0.06	0	0.14	0	0.02	0.02	0	0	0	0	0	0	0	0.42	0	0.04	0.16	0.22	0	0.02	0	0	0.78	0.44	0
0052.8053	0.02	0	0	0	0.02	0	0	0	0.02	2.84	0	0.02	0	0	0	0	0	0	0.2	3.52	0.3	0	0	0.16	0	0	0.02	0	0	0	0	0.5	0.02	0	2.46	0	0	0	0	0.16	0	0	0.84	0	0	0	0	0	0
6950.1130	0.2	0	0	0	0	0	0.24	0	0	1.58	0	0	0	0	0	0	0	0	0	0	0	0	0.18	0.16	0	0	0.02	0	0	0	0	0	0.02	0	1.1	0	0	0	0	0	0	0	0	0	0	0	0	0	0
3973.6544	0.06	0	0	0.02	0	0	0	0	0	0.7	0	0	0	0	0	0	0	0	0	0	0	0	0	0.02	0	0.02	0	0	0.24	0.06	0	0	0	0	0	0	0	0.16	0	0	0.02	0	0.28	0	0	0	0	0	0
5656.6028	0.3	1.94	0	0	0.02	0	0.42	0	0	1.2	0	0.5	0.08	0	0	0.2	0	0.1	0	0	0	0	0.36	0.8	0.76	0.22	0	0	0.06	0.42	0.04	0	0.04	0	0	0.02	0	0.26	0.08	0	0.28	0	0	0	0	0	0.04	0	0
5958.8662	0.1	0.22	0	0	0	0	0	0	0	2.72	0	0.02	0	0.26	0	0	0	0	0.02	0	0	0	0	0	0	2.14	0	0.16	0.22	0.38	0	0	0.02	0	0	0	0	0.2	0	0	0.04	0	0	0	0	0.02	0	0	0
9487.0126	0.06	8.9	0.06	0	0	0	0.48	0	0	1.84	0	0.26	0	0	0	0	0	0	0	0	0	0	0.18	0.68	0	0	0	0	0	0	0.06	0.08	0.1	0	0.36	0	0	0.08	0.06	0	0.02	0	0.3	0	0.22	0	0	0	0
2471.7977	0.8	3.86	0.02	0	0	0	0.02	0	0	2.08	0.12	0	0	0	0	0.04	0	0	0.02	0	0	0	0.08	0.06	0	0	0	0	3.44	0	0	0	0.02	0	0	0.02	0	0.02	0	0	0.18	0	0	0	0	0	0	0	0
3342.0816	0.04	0.42	0	0	0	0.04	0	0	0	1.74	0.02	0	0	0	0	0	0	0	0	0	0	0	0.04	0.18	0	0.78	0.26	0	0.56	0	0.02	0	0	0	0	0	0.04	0.28	0	0	0.02	0.06	0.04	0	0	0	0.18	0	0
4786.3176	0.28	0.6	0.02	0	0.08	0	0.08	0	0	1.38	0.08	0.02	0.06	0	0	0.12	0	0	0	0	1.44	0	0	0.34	0.38	0	0	0	0.3	0	0.02	0	0.02	0	0	0	0	0.04	0	0	0	0	0.12	0	0	0	0	0	0
2041.4067	0	0.02	0	0	0	0	0.12	0	0	0.24	0	0	0	0	0	0	0	0	0	0	0	0	0	0.2	0.04	2.04	0	0	0.58	0	0	0	0	0	0	0	0.02	0.06	0.02	0	1.56	0.02	0	0	0	0	0.02	0.02	0.02
7355.6121	0.06	10	0	0	0.18	0	0.36	0	0.08	2.16	0.04	0	0.04	0	0	0.02	0.06	0	0	0	0	0	0	1.22	0.22	7.08	0.2	0.08	1.6	0	0.02	0.02	0	0	0	0.28	0	0	0	0.02	0.02	0	0.04	0	0	0	0	0	0
8159.9586	0.04	2.52	0	0	0	0	0	0	0.06	0.3	0	0.04	0	0	0	0	0	0	0	0	0	0	0	0.02	0	1.5	0	0	0.1	0.1	0	0.2	0	0.06	0.98	0	0	0	0	0	0.02	0	0.02	0	0	0	0	0	0
0659.6005	0	2.14	0.06	0.02	0.06	0	0.08	0	0	1	0.04	0	0	0	0	0	0	0	0	0	0	0	0	0.7	0.08	1.82	0	0.08	0.56	0.02	0	0	0	0	0.02	0	0	0.1	0	0	0	0	0	0	0	0	0.08	0	0
1554.4842	0.08	0	0	0	0	0	0.06	0	0	0.32	0.02	0.02	0	0	0	0.04	0	0	0.06	0	0	0	0.04	0.16	0	0	0	0	0	0	0.02	0.58	0	0	0	0	0	0.24	0	0	0.02	0	0	0	0	0	0.02	0	0
1136.1455	0.28	2.72	0	0	0.06	0	0.16	0	0	3.52	0.02	0	0.04	0	0	0	0	0	0	0	0	0	0	0.78	0	0.6	0	0	0.34	0	0.02	1.48	0	0	0	0	0	0.02	0	0	0.2	0	0	0	0	0	0.04	0.04	0.28
1101.8455	0.22	9.28	0.02	0.04	0.02	0	0.06	0.02	0	0.52	0	0.08	0	0	0.5	0	0	0	0.06	0	0	0	0.6	3.52	0.14	0	0	0	0.1	0	0	0	0.02	0.18	0	0.1	0	0.22	0	0	0.46	0	0	0	0	0	0.1	0.02	0
7338.3558	0.08	0	0	0	0	0	0	0	0.14	0.54	0	0	0	0	0	0	0	0	0	0	0	0	0	0	0.02	0.64	0	0	0	0.1	0	0.12	0	0.12	1.16	0	0	0.16	0	0.02	0.02	0	0	0	0	0	0	0	0
6116.2467	0.1	7.5	0	0	0.04	0	0.14	0	0	0.42	0.02	0	0	0	0.02	0.08	0	0.24	0.02	0	0	0	0.12	0.72	0.38	0	0	0	0.1	0.16	0.28	0	0.04	2.26	0	0	0	0.14	0	0.04	0	0	0	0	0	0	0	0	0
6767.0764	0.8	0	0	0	0.02	0	0.14	0	0	1.54	0	0	0.02	0.04	0	0	0	0	0	0	0	0	0	0.2	0	0	0	0	0	0	0.04	0.02	0	0	0	0	0	0.2	0	0	0.02	0	0	0	0	0	0.22	0	0
5177.4627	0.68	0	0	0	0	0	0.02	0	0	3.4	0.12	0	0	0	0	0	0	0	0	0	0	0	0	0.04	0.02	0.16	0	0	0.12	0.72	0.02	0.3	0.02	0	0	0	0	0.32	0	0	0.14	0.02	0	0	0	0	0	0	0
0157.4427	0.04	0	0.1	0	0.02	0	0	0.02	0.08	0.48	0	0.06	0.08	0.2	0	0	0.14	0	0	0	0	0.02	0	0.1	0	0	0	0	0.02	0	0.02	0.6	0	0	0.74	0	0	0.02	0	0.1	0	0	1.78	0	0	0	0	0	0
2203.8952	0	1.36	0	0.02	0.04	0	0	0	0.3	1.4	0.02	0	0.1	0	0	0	0	0	0	0	0	0	0	0.3	0.18	0.3	0	0	0.42	0	0.06	0	0	0	0	0	0	0.3	0	0	0	0	0	0	0	0	0.06	0	0.32
6055.7724	0.04	1.22	0	0	0	0	0.62	0.04	0	2.26	0	0.6	0	0	0	0.06	0	0	1.08	0	0	0.2	0.08	2.06	0.22	1.9	0.06	0.06	0.32	0.02	0.06	0.24	0.12	0	0	0	0	0.02	0	0.06	0	0	0	0	0	0	0	0	0
2948.3520	0	2.88	0.26	0.04	0.08	0	0.88	0	0	2.46	0	0	0.04	0	0.02	0	0	0	0	0	0	0.34	0	3.34	0	2.7	0	0	0.38	0	0	0	0.06	0	0	0	0	0.04	0	0	0	0	0.02	0	0	0	0	0	0
4598.8802	0.26	0.02	0	0.02	0	0	0.12	0	0	1.6	0.08	0	0	0	0.02	0	0	0	0	0	0	0	0	0.64	0.18	0	0	0	0.58	2.24	0	0	0	0	0	0	0	0.08	0.18	0	0	0.12	0.02	0	0	0	0	0	0
0448.7483	0.04	1.64	0.04	0.02	0	0	0.34	0	0	4.22	0.62	0.02	0	0	0	0	0	0	0	0	1.92	0	0.18	3.34	0.08	0.46	0	0	0.08	0.38	0	0	0	0	0	0	0	0	0.02	0.1	0.12	0.12	0	0	0	0	0	0	0
5649.0930	0.16	1.28	0	0	0.18	0	1.02	0	0	0.72	0	0.3	0	0	0	0	0	0	0	0	0	0	0	0.78	0.98	1.12	0	0	0.04	0	0.12	0	0.08	0	0	0	0.02	0.08	0.02	0	0	0	0	0	0.02	0	0.02	0	0
2011.7258	0.06	10.82	0	0.06	0.02	0	0.08	0	0	0.52	0.06	0	0.24	0	0	0	0	0	0	0	0	0	0.02	2.12	0.2	0	0	0	0.02	0.02	0.02	0.24	0.08	0	1.14	0	0.02	0	0	0	0	0	0	0	0	0	0	0	0
1764.7944	1.36	0.02	0	0.04	0	0	0.06	0	0	4.42	0.68	0	0	0	0	0	0	0	0	0	0	0	0	0	0	0	0	1.12	1.1	2.1	0	0	0	0	0	0	0	0.16	0	0	0.06	0.02	0	0	0	0	0.04	0	0
2463.2106	0.04	0.68	0	0	0	1.34	0.36	0	0	0.8	0	0.02	0	0	0	0	0	0	0	0	0	0	0	0.38	0.06	0	0	0	0	0	0.04	0.06	0	0.5	1.62	0	0	0.02	0.02	0	0	0	0	0	0	0	0.04	0	0
2137.4277	0.68	0	0	0.02	0	0	0	0	0	11.84	0	0.2	0	0	0	0	0	0	0	0	0	0	0	0.18	0.02	0	0	0	6.84	0	0	0.26	0.04	0	0	0	0	0	0	0	0	0	0	0	0	0	0.04	0.02	0.22
9317.6430	0.28	11.16	0	0	0	0	0	0	0.1	1.54	0.04	0	0	0	0	0	0	0	0	0	0	0	0	0	0	0.26	0	0	0.06	0	0	0	0	0	0	0	0	0	0	0	0.1	0	0	0	0	0	0	0	0.1
4407.0290	2.3	0	0	0.04	0	0	0	0	0.02	2.2	0.04	0.02	0	0	0	0.2	0	0.62	0	0	0	0	0	0	0	3.86	0	0.22	1.98	1	0	0.06	0	0	0.12	0	0	0.06	0.06	0	0.02	0	0	0	0	0	0	0	0
9047.4087	0.04	0	0	0	0	0	0	0	0	0.02	0	0	0	0	0	0	0	0	0	0	0.02	0	0	0.02	0	0.72	0	0	0.44	0.02	0	0	0	0.04	0.42	0	0	3.36	0	0	1.5	0	0	0	0	0.08	0	0	0
7551.6764	0.38	0.02	0.06	0.08	0.08	0	0	0.02	0	2.38	0.04	0.62	0	0	0	0	0	0	0	0	0	0	0.12	1.56	0.46	2.36	0	0	0.78	0	0.02	0	0	0	0	0	0.04	0.08	0.08	0	0	0.16	0.02	0	0	0	0.04	0	0.08
9638.5450	0.22	0	0.12	0	0	0	0.28	0.04	0	1	0	0	0.04	0	0	0	0	0	0	0	0	0	0.44	2.04	1.26	0	0	0	0	0	0	0.26	0.12	0	0	0	0	0.04	0.02	0.02	0	0	0.02	0	0	0	0	0	0
3406.9930	0.16	0	0	0.1	0.06	0	0.16	0	0	3.5	0.02	0.14	0	0	0	0.58	0	0	0	0	0	0	0.22	1.7	0	0	0	0	0.04	0.02	0	0	0.08	0	0	0	0	0	0	0	0.02	0.12	0	0	0	0	0	0	0
3811.5785	0.04	0.02	0	0	0	0	0	0	0	4.92	0	0	0	0	0	0.04	0	0	0.04	0	0	0	0	0.04	0	5.18	0	0	1.04	0.56	0	3.26	0	0	0.26	0	0	0	0	0	1.04	0	0.02	0	0	0	0	0	0
1325.7310	0.1	1.98	0	0	0.02	0	0.04	0	0.18	0.8	0	0.04	0	0.34	0	0	0	0	0.14	0	0	0	0	0.02	0.16	4.62	0	0	0.66	1.38	0.04	0.12	0	0	0	0	0	0.02	0	0	0.06	0	0.54	0	0	0	0	0	0
9672.3420	0	0	0.02	0	0	0	0	0	0	0.22	0.02	0	0	0	0	0	0	0	0	0	0	0	0.02	0.48	0	3	0	0	0.3	0.16	0.02	0.04	0	0	2.52	0	0	0	0	0	0.02	0	0	0	0	0	0	0	0.04
1126.2280	0.04	0	0	0	0.06	0	0	0	0	0.42	0	1.22	0	0	0	0.04	0	0	0	0	0	0	0.02	0.02	0	1.86	0	0.02	0.34	0	0	0	0	0	4.14	0	0.02	0.14	0	0	0.8	0.02	0.02	0	0	0	0	0	0
9502.5286	0	0	0	0	0	0.02	0	0	0.38	1.22	0	0	0	0.06	0	0	0	0	0	0	0	0	0	0.06	0	0.3	0	0	0.18	0	0	0.62	0	0.12	1.44	0	0	0.12	0	0	0.02	0	0.8	0	0	0	0	0	0.02
9288.3358	0.24	2.74	0	0	0.32	0.42	0.56	0	0	2.04	0.02	0	0	0	0	0	0	0	0	0	0	0	0	1.34	2.12	0	0	0	0	0	0	0	0	0	0	0	0	0.1	0.08	0.04	0	0	0	0	0	0	0	0.1	0.06
3621.3976	0	14.9	0	0	0	0.02	0	0	0	0.82	0	0.04	0.14	0	0	0	0.02	0.06	0.16	0	0	0	0	0.08	0	0.24	0	0	0.02	0	0	0	0	0	0	0.02	0	0.04	0	0	0.4	0	0	0	0	0	0	0	0
9038.4509	0	0	0	0	0	0	0.04	0	0.14	4.82	0	0	0.08	0	0	0	0	0	0	0	0	0	0.28	0.1	0.06	0	0	0	0	1.82	0	0	0	0	0	0	0	0.02	0	0	0	0.62	0	0.1	0	0	0.56	0	0
4383.4761	0	1.16	0	0	0.02	0.36	0.16	0	0.04	1.56	0.1	0.06	0	0	0	0	0	0.02	0.08	0	0	0	0	0.1	0.08	4.72	0	0.4	0.8	0.02	0	0	0.02	0	0	0	0	0	0.02	0	0	0	0	0	0	0	0.04	0	0
3570.8185	0.22	0.1	0	0	0	0	0.12	0	0	0.86	0	0.04	0	0	0	0	0	0	0	0	0.58	0	0.14	0.36	0.02	0	0	0	0	0	0	0	0	0	0	0	0.02	0.02	0	0	0.04	0.04	0	0	0	0	0	0.02	0
3374.2662	0.14	3.56	0	0.08	0.14	0	0.06	0	0	0.46	1.7	0.54	0.04	0	0	0	0	0	0	0	0	0	0	1.34	0.06	0.04	0	0.16	0.02	0	0.18	0	0.12	0	0	0	0	0	0.04	0	0	0	0	0	0	0.04	0	0	0
2224.6551	0.08	0.06	0	0.02	0.14	0	1.02	0	0.16	0.52	0.06	0	0	5.22	0	0	0	0	0	0	0	0.24	0	0.3	0.24	0	0	0.32	0.08	1.16	0.06	0	0	0	0	0	0	0	0.04	0	0.02	0	0	0	0.06	0	0	0	0.02
7619.8041	0.08	0	0	0.02	0	0	0	0	0	1.82	0.06	0.06	0	0	0	0.26	0	0	0.64	0	0	0	0	0.66	0	6.92	0.04	0.02	1.92	0	0	0	0.02	0	2.74	0	0	0	0.12	0	0	0	0.04	0	0	0	0.02	0	0
0184.3414	0.1	0	0	0	0	0	0	0	0	4.24	0.06	0.02	0	0.16	0	0	0	0	0	0	0	0	0.02	0.22	0.02	6	0	0	6.08	0.08	0	0	0	0	0	0	0	0	0	0	0	0	0.02	0	0	0	0	0	0
9998.7243	0.12	0.02	0	0	0	0	0.06	0	0	3.46	0.02	0	0	0	0	0	0	0	0	0	0	0	0.08	0	0	0.1	0	0	0.02	4.52	0	1.48	0	0	10.34	0	0	0	0	0.02	0.04	0	0.06	0	0	0	0	0	0
6082.8482	0.08	0.2	0	0	0	0	0.04	0	0	0.46	0	0	0	0	0	0	0.02	0	0.02	0	0	0	0	0.1	0	0	0.08	0	0.16	0	0.04	0	0	0	0	0	0	0.46	0	0	0.1	0	0	0	0	0	0	0	0.02
6846.0001	0	0.14	0	0.02	0	0	0.12	0	0	2.1	0	0.04	0	0	0	0.04	0	0	0	0	0	0	0	0.12	0	3.38	0	0	0.86	0.02	0	0	0	0	3.56	0	0	1.18	0	0.02	0.04	0	0	0	0	0	0	0	0
4805.5296	0	0	0	0	0.02	0	0.14	0	0	5.66	0.1	0.18	0.02	0	0	0	0	0	0	0	0	0	0	0.8	0	0.02	0	0	0.02	0	0	0.02	0	0	1.14	0	0	0.42	0.02	0	0	0.16	0	0	0	0	0	0.16	0
5645.8119	0.06	0.04	0	0	0.02	0	0.06	0	0	0.76	0	0	0	0	0	0	0.04	0	0	0	0.78	0	0	0.1	0	0	0	0	0	0	0	0.64	0	0	2.36	0	0	0	0	0	0	0	0	0	0	0	0	0	0
2686.3251	0.22	0	0	0	0	0	0	0	0	3.42	0	0	0	0	0	0	0	0	0	0	0	0	0	0.02	0	0	0.1	0	1.68	0	0	0	0	0	0	0	0	0.02	0	0	0	0.04	0	0	0	0	0	0	0
8526.3439	0	0.24	0	0	0.08	0	0.48	0.16	0	1.3	0.02	0	0.02	0	0	0	0	0	0	0	0	0.04	0	0.18	0.44	1.4	0.04	0	0.42	0.02	0	0	0	0	0	0	0	0.26	0	0	0.12	0	0.1	0	0	0	0.08	0	0
7645.7783	0	0	0	0	0	0	0.06	0	0	6.84	0.04	0.02	0	0	0	0	0	0	0	0	0	0	0	0.26	0	0.04	0.08	2.42	5.3	21.88	0	0	0	0	0	0	0	0.48	0	0	0	0	0	0	0	0	0.08	0.16	0
9417.5123	0	0.18	0	0	0	0	0	0	0.08	0.74	0.02	0	0	0	0	0	0	0	0	0	0	0	0	0.06	0.06	0	0	0	0	0	0.02	0.54	0	0	2.32	0	0	0	0	0	0	0	2.9	0	0	0	0	0	0
4369.6640	0	0	0	0	0	0	0.6	0	0	1.02	0	0.02	0	0	0	0	0	0	0	0	0	0	0.7	0.54	0.02	0	0	0	0.12	0	0.02	0.22	0	0	0	0	0	0.02	0.02	0	0	0	0	0	0	0	0	0	0
1506.5729	0.02	0.04	0	0	0	0	0	0	0.04	0.68	0	0	0.06	0	0	0	0	0	0	0	0	0	0	0.06	0	2.5	0	0	0.26	0	0	0	0.04	0	2.3	0	0	0.16	0	0	0.02	0	0	0	0	0	0	0	0
3500.2982	0.02	0.1	0	0	0.02	0	0.4	0	0	0.34	0	0.02	0	0	0	0	0	0	0	0	0	0	0	0.1	0.32	2.08	0.04	0.94	0.34	0.04	0	0	0	0	2.36	0	0	0	0	0	0	0.08	0	0	0	0	0	0.04	0
6189.1553	0.04	0.08	0	0	0.1	4.06	0.14	0.04	0.02	0.32	0	0.28	0	0	0	0.04	0.16	0.34	1.64	0	0	0	0.48	1.52	0.42	0	0	0.02	0.52	0	0	0.02	0.02	0	0.02	0	0	0.02	0	0	0	0	0.02	0	0	0	0.02	0	0
1369.1726	0.64	0.84	0	0.02	0.06	0	0.1	0	0	2.32	0.26	0	0	0	0	0	0	0	0	0	0	0	0	0.1	0	4.4	0.04	0.44	0.14	0	0	0.34	0	0	0	0.16	0	0.08	0	0	0.02	0	0	0	0	0	0	0	0.02
1376.5083	0	0	0	0	0	0.02	0	0	0	0.82	0	0	0	0	0	0	0	0	0	0	0	0	0	0.02	0	0.02	0	0.04	7.12	0.02	0.02	0	0	0	0	0	0	0.24	0	0	0.26	0	0	0	0	0	0	0	0
3509.1713	0	0.02	0	0	0	0	0	0	0	5.7	0	0	0.02	0	0	0.02	0	0	0.02	0	0	0	0.02	0.04	0	0.02	0	0.34	2.38	0	0	0.2	0	0	0	0	0	0.1	0	0	0.04	0	0	0	0	0	0.02	0	0.02
8377.9938	0.04	5.36	0	0	0.24	1.02	0.04	0	0	0.88	0.1	1.22	0	0	0	0	0	0	0	0	0	0	0.38	0.36	0.24	3.2	0	0	0.4	0	0.04	0.04	0.08	0	0	0	0	0.04	0	0.06	0	0	0.28	0	0	0	0	0	0
2201.2088	0.02	1.58	0	0	0.08	0.42	0.14	0	0	0.26	0	0.04	0	0	0	0.28	0	0	0	0	0	0	0.06	1.12	0	1.8	0	0	0.82	0.58	0.02	0	0	0.02	0	0	0	0.08	0	0	0.02	0	0	0	0	0	0	0	0
2630.2660	0.02	24.92	0	0	0	0	0	0	0	0.54	0	8.3	0	0	0	0	0	0	0	0	0	0	0	0.12	0	1.14	0	0	0.02	0	0	0	0.02	0.14	0	0	0.06	0	0.16	0	0.3	0	0.98	0	0	0	0	0	0
8145.6084	0.14	0.76	0	0	0	0	0.7	0	0.06	2.3	0	0	0	0	0	0	0	0	0	0	0	0	0	0.08	0.02	1.2	0	0.42	2.02	0.16	0	0	0	0	0	0	0	1.16	0	0	0.12	0	0	0	0	0.02	0	0.02	0
4539.4752	0.32	0.34	0.04	0	0.02	5.08	1.74	0.02	0.12	0.1	0	0.2	0	0	0	0	0	0	2.68	0	0	0	1.22	0.48	0.3	0.02	0.66	0	0	0	0.06	0	0	0	0	0.04	0	0.04	0	0	0.22	0.14	0	0	0	0	0	0	0
8865.0593	0.04	2.86	0	0	0.04	0	0.46	0	0.12	4.26	0.02	0.02	0	0	0	0	0	0	0.48	0	0.42	0	0.02	0.14	0.08	2.42	0	0	0.04	0	0.1	0	0.02	0	1.86	0	0	0	0	0	0	0	0.14	0	0	0	0	0	0
0902.2485	0.22	0.54	0.04	0.02	0	0	0.16	0	0	1.66	0.02	0	0.06	0	0	0	0	0	0	0	0	0.06	0.02	0.16	0	0.42	0	0	0.02	0.6	0	1.52	0.02	0	0	0	0	0	0.02	0	0	0.08	0	0	0	0	0.02	0	0
0881.5357	0.68	0	0	0	0	0	0	0	0	0.46	0	0	0	0	0	0	0	0	0	0	0	0	0	0.02	0	6.36	0	0	3.96	3.74	0	0.5	0	0	0	0	0	0.14	0	0	0.1	0	0.02	0	0	0	0	0	0
0462.8714	0	2.14	0.08	0	0.04	0	0	0	0	0.44	0	0.14	0	0	0	0	0	0	0	0	0	0	0	0.04	0	0.86	0	0.06	0	0	0	0.08	0	0	0	0	0	0.02	0	0.26	0.06	0	0.02	0	0	0	0	0	0
6619.0284	0.04	0.02	0	0	0.12	0	0.12	0.02	0	1.42	0.06	0	0.02	0	0	0.08	0	0	0.1	0	0	0	0.04	0.18	0.2	0.2	0	0	0.04	0.06	0.02	2.06	0.06	0	5.24	0	0	0	0	0	0	0	0	0	0	0	0	0	0
7585.9054	0.22	0	0.04	0	0	0	0.22	0	0	0.8	0.02	0.2	0.08	0	0	0	0	0.08	0	0	0	0.04	0.56	0.16	0.06	0.16	0.02	0	0.24	0	0	1.4	0	0	0	0	0	0.06	0	0.02	0.08	0	0.02	0	0	0	0.06	0	0
8603.9533	0.26	0.22	0	0	0	0	0.12	0	0	1.2	0	0.02	0	0	0	0	0	0	0	0	0.02	0	0	0.06	0.1	0.22	0	0.1	0.16	0	0	0	0.02	0	0	0	0	0.1	0	0	0	0	0.02	0	0	0	0.02	0	0
0650.1959	0.4	0.24	0	0	0	0	0.12	0	0	3.86	0	0	0	0.02	0	0	0	0	0	0	0	0	0	0.04	0.1	0	0	0	0	0	0	0.22	0	0	0	0	0	0.14	0	0	0.02	0	0	0	0	0	0	0	0
6628.8167	0.28	0	0	0	0	0	0.04	0	0	4.08	0.02	0	0	0.04	0	0	0	0	0	0	0.02	0	0	0	0	0	0	0	0	0	0	0	0	0	0	0	0	0.32	0	0	0	0	0.04	0	0	0	0	0	0.1
2531.3081	0	0.28	0	0	0	0	0	0	0	7.04	0	0	0	0	0	0	0	0	0	0	0	0	0	0.02	0	2.06	0	0	0.46	0	0	3.06	0	0	0	0	0	0.16	0	0	0.08	0	0	0	0	0	0	0	0.02
3508.4011	0.24	0	0	0	0	0	0	0	0	1.24	0	0	0	0	0	0	0	0	0.02	0	0	0	0	0.02	0	5.68	0	0.02	0.38	0.74	0	0	0	0	0	0	0	0.68	0	0	0.22	0	0	0	0	0	0.04	0	0.04
1724.2500	0.1	0.1	0	0	0	0	0	0	0.08	1.26	0.02	0.08	0	0	0	0	0	0	0	0	0	0	0	0.06	0.04	0	0	0	0.5	0	0	0.66	0.06	0	0	0	0	0.02	0.02	0	0.02	0	0	0	0	0	0.02	0	0
5452.9398	0.06	3.86	0	0.04	0.1	0	0.04	0	0	1.62	0	0	0	0	0	0	0	0	0.52	0	0	0	0	0.18	0.02	4.76	0	0	1.76	0	0.04	0.02	0	0	0	0	0.02	0.1	0	0	0	0	0.22	0	0	0	0.46	0	0.06
5762.0001	0.02	1.74	0	0	0	0	0	0.08	0.24	0.2	0.02	0	0	0	0	0	0	0	0	0	0	0	0	0	0	1.84	0	0	0.2	0.04	0	0	0	0	0.84	0	0	0.44	0	0	0.08	0	0	0	0	0	0	0	0
0867.4198	0	2.5	0	0.02	0	0	0	0	0	0.96	0	0	0	0	0	0	0	0	0	0.06	0	0	0	0.06	0	0.28	0	0	0	0	0	0.04	0	0	0.6	0	0	0.92	0	0	0.76	0	0	0	0	0.06	0	0	0
2679.2146	0	0	0	0.14	0.28	0	1.38	0	0	4.14	0.06	1.98	0	0	0	3.04	0	0	4.06	0	0	0	0.32	1.72	0.12	0.02	0.06	0	0	0	0.1	0	0.02	0	0	0	0.02	0.4	0.02	0	0	0	0	0	0.02	0	0.1	0.04	0
1466.0741	0.14	1.26	0	0	0	0	0	0	0.04	1.48	0	0.12	0.02	0	0	0	0	0	0.14	0	0	0	0	0.18	0.02	3.3	0	0.08	1.22	3.44	0	0.12	0	0	0	0	0	0.3	0	0	0.02	0	0	0	0	0	0	0	0
9869.1300	0.2	0.06	0	0.02	0.04	0	0.64	0	0	0.76	0	3.08	0.12	0	0	0.18	0	0	0.44	0	0	0	0.02	0.94	0.06	1.14	0	0	0.34	1.08	0.02	0	0.04	0	0	0	0	0.08	0.04	0	0	0.04	0	0	0	0	0.08	0	0
7001.7122	0.02	0.46	0	0	0.02	0	0.28	0	0	3.46	0.02	0.02	0.04	0	0	0	0	0	0	1.92	0	0	0.08	0.7	0	0	0	0	0	0	0	0.26	0	0	0	0	0	0.02	0.02	1.32	0	0	0	0	0	0	0.02	0	0
4639.0326	0.34	0.72	0	0	0.02	0	0	0	0.02	3.58	0	0	0.02	0.04	0	0	0	0	0.02	0	0	0	0	0.12	0.06	16.68	0	0	0.44	0.02	0.02	0.14	0	0.1	0	0	0	0	0	0	0.02	0	0.1	0	0	0	0	0	0
6461.4097	0	1.48	0	0	0.02	0	0.06	0	0	0.66	0	0	0	0.02	0	0	0	0	0	0	0.12	0	0	0	0.08	0.82	0.16	0	0.28	1.44	0	0	0	0	0	0	0	0.16	0	0	0	0.06	0	0	0	0	0	0.08	0
8163.5861	0.14	3.04	0	0	0	0	0.4	0	0	2.76	0	0	0	0	0	0	0	0	0.96	0	0	0	0	0.2	0.08	0	0	0	1.44	2.94	0.04	0.08	0.04	0	0	0	0	0.06	0	0	0.02	0	0.04	0	0	0	0	0	0
8593.3754	0.18	3.32	0	0.04	0.02	0	0.48	0	0	0.58	0.04	0.42	0.4	0	0	0	0	0.18	0.52	0	0	0	0	0.92	0.86	1.5	0	0	0.12	0	0	0	0	0	0	0	0	0	0.02	0	0	0.18	0	0	0	0	0	0.02	0.02
4954.3942	0.02	5.14	0.06	0	0	0	0	0.02	0	0.82	0	0.08	0	0	0.02	0	0.02	0	0.36	0	0.42	0	0	0.2	0	0	0	0	0.24	0	0.02	0.66	0.02	0.06	0	0	0	0.28	0	0	0.06	0	0	0	0	0	0	0	0
3821.1911	0	0	0	0.02	0	0	0	0	0.06	0.78	0	0	0.04	0	0	0.02	0	0	0	0	0	0	0	0.02	0	0	0	0	0	0	0.02	0.38	0.1	0	12.96	0	0	0	0.02	0	0.02	0	0.02	0	0	0	0	0	0
6226.5533	0.12	3.84	0	0.06	0	0	0.24	0	0	0.7	0	0	0	0	0	0	0	0	0	0	0	0.32	0.66	0	0.02	0.32	0	0.08	0.28	0	0	0	0.12	0	0.32	0	0	0.02	0	0	0.02	0	1.1	0	0	0	0	0	0
4175.9833	0	0	0	0	0	0	0	0	0	0.42	0	0	0	0	0	0.06	0	0	0	0	0	0	0	0.02	0	4.22	0	0.6	0.64	0	0	0	0	0	0	0	0	0.94	0	0	0.38	0	0	0	0	0	0	0	0
2824.8553	0.2	0.26	0	0	0	0	0	0	0	2.06	0	0	0	0	0	0	0.02	0	0	0	0.02	0	0	0	0.02	0	0	0	0.1	0	0	0.88	0	0	0	0	0	0.16	0	0	1.78	0.02	0	0	0	0.02	0	0	0.06
4397.6026	0.02	0	0	0	0	0	0	0	0	0.78	0	0	0	0	0	0	0	0.02	0.02	0	0	0	0	0.02	0.06	0	0.02	0	0	0	0.02	0.04	0	0.08	0	0	0	0.32	0	0	0.26	0	0.36	0	0	0	0	0	0
1095.1675	0.4	0	0	0	0	0	0	0	0	1.82	0	0	0	0	0.02	0	0	0	0	0	0	0	0	0	0	10	0	0	1.48	0.02	0	0	0	0	0	0	0	0.64	0	0	0.28	0	0	0	0	0	0	0	0
0455.3042	0.2	0.04	0	0	0.04	0.04	0.02	0	0	3.94	0	0.1	0.06	0	0	0	0	0	0	0	0	0	0.14	0.3	0.02	0	0	0	1.76	0	0	0	0	0	0	0	0	0	0	0	0.02	0	0	0	0	0	0.12	0	0
8392.9118	0	9.78	0	0	0	0	0	0	0	2.26	0.02	0.2	0	0	0	0	0.14	0	2.36	0	0	0.1	0.14	1.04	0	0.38	0	0	0.32	1.18	0.06	0	0	0	0	0	0	0	0	0	0	0	0	0	0	0	0	0	0
5208.6613	0.06	1.02	0	0	0	0	0.02	0	0	0.3	0	0	0	0.02	0	0.1	0.22	0	0.3	0	0.04	0	0	0.36	0.02	0.96	0.06	0	0.22	0.02	0	0	0	0	0.46	0	0	0	0	0	0	0	0	0	0	0	0	0	0
0062.6990	0.08	1.18	0	0	0	0	0	0	0	0.7	0	0.02	0	0	0	0	0	0	0.02	0	0	0	0	0.06	0	2.06	0.02	0.48	1.46	0.74	0	0.2	0	0	0	0	0	0.26	0	0	0	0	0	0	0	0	0	0	0
3398.9810	0	0.82	0	0.12	0.04	0	0.72	0	0	1.26	0.02	0	0	0	0	0	0.02	0	0.64	0	0	0	0	0.54	0.38	0	0	0	1.94	0	0.02	0	0	0	0	0	0	0.2	0	0	0.08	0	0.02	0	0	0	0.02	0	0
9900.9120	0.98	0	0	0.16	0	0	0.84	0.04	0	3.56	0.02	0	0	0	0	0	0	0	0	0	0	0	0.04	0.38	0.16	0.02	0	0	0	0	0	0	0	0	0	0	0	0.14	0	0	0.08	0	0	0	0	0	0	0	0
6216.8811	0.44	0.92	0	0	0	0	0.3	0	0	0.48	0	0.06	0	0	0	0	0	0	0.04	0	0	0	0	0	0.02	5.02	0	1.14	0.76	0	0	0	0	0	1.32	0	0	0.04	0.02	0	0.6	0	0	0	0	0.62	0	0	0
2749.2123	0.06	1.08	0	0.02	0	0	0.38	0	0.04	0.7	0	0.2	0	0.02	0	0	0	0	0	0	0	0.04	0	0.02	0	0.18	0	0	0	0.22	0.06	0	0	0	0	0	0	0.06	0	0	0.06	0.08	0	0	0	0	0	0	0.18
6838.1087	0.4	0	0	0.02	0	0	0	0	0	14.36	0	0	0	0	0	0	0	0	0	0	0	0	0.02	0.06	0	5.5	0.54	0	2.64	0	0.02	0	0	0	0	0	0	0	0.02	0	0	0	0.1	0.02	0	0	0.56	0	0
6542.3062	0.04	0.2	0	0	0	0	0	0	0	12.62	0	1.22	0	0	0	0	0	0	0	0	0	0	0	0	0.24	0	0	0	0	0	0	0	0	0	0	0	0	0.04	0.02	0	0	0	0	0.04	0	0	0.02	0	0
8545.2996	0.08	0	0	0	0	0	0	0	0	0.58	0	0.02	0.04	0.06	0	0.02	0	0	0	0	0	0	0	0.06	0.02	5.36	0	0	1.96	0	0	0	0	0	3.98	0	0	0	0	0	0.48	0	0	0	0	0	0	0	0
9877.0785	0.32	0	0	0	0	0	0.32	0	0.02	1.16	0	0.44	0	0.48	0	0	0.06	0	0	0	0	0	0.1	0.32	0	0.8	0	0	0.28	0.02	0	0	0	0	0	0	0	0	0	0	0	0	0	0	0	0	0	0	0
2035.5716	0	0.78	0	0	0.02	0	0.08	0.02	0.04	1.52	0.02	0.02	0.02	0	0	0.02	0	0	0.36	0	0	0	0.02	0.26	0.06	0	0.02	0	0	0	0	0.2	0.02	0	0	0	0	0	0	0	0	0	0.14	0	0	0	0	0	0
9827.4449	0.2	6.54	0	0.02	0	0	0	0	0	3.16	0	0	0	0	0	0	0	0	0	0	0	0	0	0.02	0.04	0	0.08	0	0	0.02	0	0	0.04	0	0	0	0	0	0	0	0.06	0	0	0	0	0	0	0	0
0754.3462	0.02	5.22	0	0	0	0	0	0	0	0.5	0	0.08	0	0	0	0	0	0	0	0	0	0	0.02	0.62	0.1	3.3	0	0.06	2.06	0.18	0	0	0	0	0	0	0	0.18	0	0	0.12	0	0	0	0	0	0.04	0	0
3395.4926	0	0.7	0	0	0.04	0	0	0	0	12.76	0.14	0	0	0.08	0	0	0	0	0	0	0	0	0	0	0	2.66	0.02	0	0.68	0	0	0	0	0	0	0	0	0.02	0	0	0	0	0	0	0	0	0.12	0	0
0697.1105	0.14	0	0	0	0.06	0.5	1.22	0	0	3.3	0.14	0.02	0	0	0	0	0	0	0	0	0.1	0	0.14	0.26	0.12	0.5	0	0	0.32	0	0	0	0.02	0	0	0	0	0	0	0	0.02	0.1	0	0	0	0	0.02	0	0
9491.7137	0.24	0	0	0	0.02	0	0.08	0	0.02	2.42	0.02	0	0	0.24	0	0	0	0	0	0	0.76	0	0	0.02	0	9.56	0	0	0.9	0.06	0	0	0	0	0.02	0	0	0.02	0	0	0	0.06	0	0.06	0	0	0	0	0
9290.0263	0.76	0.34	0	0	0	0	0.14	0	0	2.62	0	0	0	0	0.04	0	0	0	0	0	0	0.02	0.02	0.04	0.08	0	0	0	0.04	0	0	0.26	0	0.08	0.02	0	0	0.02	0	0	0.18	0	0	0	0	0	0	0.04	0
6625.1041	0.16	0.08	0.02	0.02	0.02	0	0	0	0	2.06	0	0	0	0	0	0	0	0	0.24	0.62	0	0.02	0	0.14	0.12	2.48	0	0	0.14	0.02	0.02	0	0	0	0.48	0.02	0	0	0	0	0	0	1.16	0	0	0	0	0	0
7323.6938	0.28	1.3	0	0	0.02	0	0	0	0	9.22	0	0.04	0	0	0	0	0	0	0.02	0	0	0	0	0.12	0	0	0	0	0.3	0	0	0.32	0.02	0	0	0	0	0	0	0	0	0.04	0	0	0	0	0.12	0	0
1131.6205	0.62	0.4	0	0	0.08	0	0.32	0.04	0	6.44	0.02	5.44	0.06	0	0	0.24	0	0	0.66	0	0.02	0.3	0.04	0.74	0.02	0.64	0	0	0.78	0	0	0	0.02	0	0	0	0	0.12	0.02	0	0.12	0	0	0	0	0	0	0	0
5428.4996	0.62	0	0	0	0.02	0	0	0	0	10.18	0.28	0.04	0	0	0	0.28	0	0.02	0.06	0	0	0	0	0.8	0	1.08	0	0	0.86	0.26	0	0.74	0	0	0.78	0	0	0.02	0	0	0	0	0.12	0	0	0	0	0	0
4936.8297	0.14	3.74	0	0	0.16	0	0.36	0	0	5.24	0	0	0	0	0	0	0.62	0	0	0.88	0.02	0	6.22	4.9	1.24	0.02	0	0	0.66	1.3	0.02	0.08	0.14	0	0	0	0	0	0.04	0.92	0	0	0.94	0	0	0	0.06	0	0
5833.0305	0.16	0	0	0	0	0.02	0.26	0	0	1.18	0	0.12	0	0	0	0	0	0	0.24	0	0	0	0.02	0.14	0.02	0.02	0	0	0.3	0.22	0	0	0.02	0	0.02	0	0.04	0	0.04	0	0	0	0	0	0.02	0	0	0	0.02
5903.6915	0	0	0	0.02	0.04	0	0.38	0.02	0	1.44	0	0.06	0.1	0	0	0	0	0	0.38	0	0.38	0	0.6	0.04	0	0	0	0	0.5	0	0.02	0	0	0	0	0	0.02	0	0.1	0	0	0	0.08	0	0.02	0	0	0	0
6685.1167	0.02	0.64	0	0	0	0	0.42	0.02	0	1.04	0	0.14	0	0	0	0	0	0	0	0	0	0	0	0.58	0.48	0.7	0	0	0.2	1.66	0.06	0.8	0.08	0	0	0	0	0.4	0	0	0.12	0	0.04	0	0	0	0	0	0
6059.6938	0.02	1.26	0	0.02	0	0	0.12	0	0	1.62	0	0.36	0.3	0	0	0.2	0.02	0	0.86	0	0	0.08	0.06	0.36	0.24	0	0	0	0.2	0	0	0.54	0.16	0	0	0	0	0	0	0	0.14	0	0.22	0	0	0	0.04	0	0
1999.2107	0	0	0	0	0	0	0.02	0	0	12	0	0	0	0	0	0	0	0	0.02	0	0	0	0	0.02	0	0	0	0	2.24	0.02	0	0	0	0	0	0	0.02	0	0.02	0	0	0.08	0	0	0	0	0.46	0.1	0
7888.1511	0.04	0	0	0	0	0	0	0	0	0.82	0	0	0	0	0	0	0	0	0	0	0	0	0	0.02	0.02	1.46	0	0	0.54	1.24	0	0.58	0	0	0	0	0	0	0	0	0.02	0.04	0	0	0	0	0	0	0
5444.1373	0.4	0	0	0	0.1	0	0.18	0	0	0.72	0	0.34	0	0.04	0	0	0	0	1.02	0	0	0	0	0.36	0.18	4.02	0	0	2.14	0.7	0	0.1	0.04	0	7.7	0	0	0.28	0	0	0.1	0	0	0	0	0	0	0	0
3143.5845	0.02	2	0.06	0	0.06	0	0	0	0	1.54	0.12	0	0	0	0	0	0.04	0	0	0	0	0	0.06	0.04	0	0.04	0.24	0	0	0	0	3.66	0.02	0	0	0	0	0	0	0.02	0	0	0.02	0	0	0	0.06	0	0
4662.4581	0	0	0.04	0	0.06	0	0.5	0	0	4.56	0	0.12	0	1.26	0	0	0	0	0.2	0	0.44	0.02	0	0.26	0	0.1	0	0	0	0.94	0.08	0	0	0	0	0	0.02	0	0.12	0	0	0	0	0.12	0	0	0	0	0
0925.7877	0.04	0.02	0	0	0	0	0	0	0	0.98	0	0	0	0.06	0	0	0	0	0	0	0	0	0	0.02	0	0	0	0	0.02	0.12	0.02	0.02	0	0	0	0	0	0	0	0	0	0	0.04	0	0	0	0.04	0	0
4608.3525	0.08	0	0	0.04	0	0	0.88	0	0	1.84	0	0.12	0	0	0	0	0.02	0	0.28	0	0	0	0	0.34	0.28	3.24	0	0	1.36	0.58	0	0	0.02	0	0	0	0	0.04	0	0	0.02	0	0.1	0	0	0	0	0	0.02
5190.7310	0.54	1.08	0.02	0	0	0	0	0	0	5.34	0	0	0.02	0	0	0	0	0	0	0	0	0	0	0.2	0.06	0	0.72	0.42	1.3	0	0	0.36	0.06	0	0	0	0	0.02	0	0	0	0.02	0	0	0	0	0	0	0
8128.3210	0.14	5.42	0	0	0	0	0.2	0	0	1.98	0	0.12	0	0.04	0	0	0	0	0.16	0	0	0	0	0.06	0.02	0.4	0	0	0.08	0	0	0	0	0	0	0	0	1.12	0	0	0.16	0.02	0.04	0	0	0	0	0	0
6823.8697	0.44	0	0	0	0	0	0.02	0	0	2.58	0	0	0	0	0	0	0	0	0	0	0	0	0	0	0.02	0	0.02	0	0.3	1.26	0	0	0	0	0	0	0	0	0	0	0	0.2	0	0	0	0	0	0.02	0
5643.4804	0.2	0.16	0	0	0	0	0	0	0.4	1.22	0	0.02	0	0	0	0	0	0	0.02	0	0	0	0	0	0.04	4.72	0	0.36	0.6	0.5	0	0.88	0	0	0	0	0	0.16	0	0	0	0.08	0	0	0	0	0	0	0.06
9107.4321	0.28	0	0	0	0	0	0.06	0	0	0.64	0	0	0	0	0	0	0	0	0	0	0	0	0	0.02	0.02	0	0	0	0	0	0	0	0	0.02	0	0	0	0	0	0	0	0.08	0	0	0	0	0	0	0
4527.6463	0.02	0.02	0.02	0	0	0	0.08	0.04	0	4.56	0.06	1.1	0	0	0	0	0	0	0.32	0.02	0	0	0.28	1.86	0.14	0	0	0	4.48	0	0	0	0	0	0	0	0	0	0.04	0	0	0.38	0.04	0.52	0	0	0.02	0	0
2924.1663	0.48	1.76	0.02	0	0	0	0.32	0.02	0	0.6	0.06	0.02	0	0	0	0	0	0	0.28	0	0	0	0.14	0.58	0.08	1.26	0.02	0	0.34	0	0.02	0.04	0	0	1.06	0	0	0.06	0	0	0.06	0	0	0	0	0	0	0	0
9005.7806	0.58	4.56	0	0	0	0	0.06	0	0	0.86	0	0.14	0	0.06	0	0	0	0	0	0	0	0	0	0.9	0.06	3.34	0.08	0	1.74	0	0.02	0.02	0.02	0	2.7	0	0	0.22	0	0	0.2	0	0	0	0	0	0	0	0.08
1349.6904	0.1	7.48	0	0.06	0.06	0	0.24	0	0	0.6	0	0	0	0.06	0	0.02	0	0	0.02	0	0.1	0	0.02	0.06	0	0.54	0	0	0	0	0.02	0	0.08	0	0	0	0	0.06	0	0	0	0	0.14	0	0	0.06	0	0	0
0227.9581	0.18	0	0	0.02	0.02	0	0.08	0	0	3.46	0	0.06	0	0	0	0	0	0	0.06	0	0.24	0	0.16	0.14	0.04	0.32	0	0	0.16	1.6	0	0.16	0	0	0	0	0	0.02	0	0.02	0.38	0	0.04	0	0	0	0	0	0
7456.7375	0.32	1.18	0.04	0	0.06	0	0.14	0	0	0.48	0.04	0.7	0	0	0	0.02	0	0	0	0	0	0	0.82	0.58	0.3	1.32	0	0	0.46	0	0.04	0.06	0.02	0	0	0	0	0.54	0.04	0	0	0	0.08	0	0	0	0	0	0
2945.2516	0.02	0.78	0	0	0	0	0.34	0.02	0	0.14	0	1.04	0.14	0	0	0.02	0	0	0.24	0	0.02	0	0	0.46	0.18	0	0.08	0	0.14	0	0	0.02	0.02	0.32	0	0.02	0	0	0	0	0	0	0	0	0	0	0	0	0
9270.0591	0.04	1.92	0	0	0.04	0	0.16	0.02	0	3.84	0	0.16	0.08	0	0	0.68	0.46	0.06	0.26	0	0	0	0.04	0.32	0.16	0	0	0.04	0.02	0	0	0	0.02	0	0	0	0	0	0	0	0	0	0	0	0.02	0.02	0.14	0	0
6228.6616	0	0.66	0	0	0	0	0	0	0	0.78	0	0	0	0	0	0	0	0	0	0	0	0	0	0	0	0.04	0	0	0	0	0	0	0	0	0	0	0	0.02	0	0	0	0	0	0	0	0	0.06	0	0
9463.4349	0.74	0.5	0	0	0	0	0.02	0	0	2.46	0	0.08	0	0	0	0	0	0	0	0	0	0	0	0.04	0	0.02	0	0	0.04	0	0	0.96	0.04	0	0.04	0	0	0	0	0	0.16	0	0.02	0	0	0	0.02	0	0.02
6853.6630	0	0.58	0	0	0	0	0.1	0	0.02	0.68	0	0.1	0	0.1	0	0	0	0	0	0	0.66	0	0	0.02	0	1.72	0	0	0.04	0	0.02	0.2	0.04	0	0	0	0	0.06	0	0	0	0	0	0	0	0	0	0	0
5583.5419	0.4	0	0	0.02	0	0	0.24	0	0	3.24	0	0.08	0	0	0	0	0	0	0	0	0.06	0	0.02	0	0.1	2.28	0	0	0.86	0	0.02	0.88	0.08	0	1.1	0	0	0.16	0	0	0.14	0.06	0	0	0	0	0	0	0.02
1282.3023	0.08	0	0	0	0	0	0.1	0	0.02	1.52	0	0.08	0	0	0	0	0	0	0.06	0	0.18	0	0	0.02	0.1	8	0	0	0.22	0	0	0.78	0.02	0	1.22	0	0	0.12	0	0	0.06	0	0	0	0	0	0	0	0.1
5576.0413	0.18	4.42	0	0	0	0	0.1	0	0	8.54	0.02	0	0	0	0	0	0	0	0.08	0	0	0	0	0.02	0.04	0.86	0	0	0.14	0	0	0	0	0	0	0	0	0.02	0	0	0.02	0	0	0	0	0	0.12	0	0
8826.8943	0.1	0	0	0	0	0	0.02	0	0	1.18	0	0	0	0	0	0	0	0	0	0	0	0	0	0	0	4.1	0	0	0.52	0.48	0	0.12	0	0	0	0	0	0.1	0	0	0	0	0	0	0	0	0	0	0.02
8375.0119	0.28	0	0	0	0	0	0.1	0	0	4.2	0.02	0	0	0	0	0	0	0	1.4	0	0	0	0.02	0.1	0.06	0	0	0.18	1.04	2.9	0.08	0	0	0	0	0	0.04	0.02	0.02	0	0	0.54	0	0	0	0	0	0	0.02
0407.6051	0.48	0.18	0	0	0	0	0	0	0	0.98	0	0	0	0	0	0	0	0	0.02	0	0.02	0	0	0	0	0.64	0	0	2.08	0.02	0	0	0	0	3.82	0	0	2.86	0	0	0.58	0.1	0	0	0	0	0	0	0.1
9702.4227	0.68	1.92	0.02	0	0	0	0.2	0	0	0.84	0.08	0	0.04	0	0	0	0	0	0.08	0	0	0	0	0.22	0.04	0.34	0	0.3	1.5	1.18	0	0	0	0	0	0	0	0.04	0	0	0.04	0	0	0	0	0	0.4	0	0.02
0917.8080	0.08	6.58	0.04	0.02	0.22	0	0.3	0.02	0	1.2	0.22	1.88	0	0	0	0	0.08	0	0.98	0	0.58	0	0.22	0.78	0.56	1.46	0	0	0.64	3.66	0.02	0	0	0	0	0	0.4	0.24	0.04	0	0.26	0	0.12	0.02	0	0	0	0	0.38
7909.3039	0.12	3.08	0.14	0	0.06	0.14	0.36	0	0	4.14	0	5.26	0	0	0	0	0	0	0.76	0.02	0	0	0	0.02	0	1.96	0.14	0.02	0.14	0	0	0	0.04	0	0	0	0.02	0.08	0	0	0.02	0	0.02	0	0	0	0	0.02	0
5867.4761	0.04	0.02	0	0.02	0	0	0.04	0	0	0.18	0.02	0.16	0	0	0	0	0	0	0.02	0	0.02	0	0	0.16	0	1.34	0	0	1.58	3.12	0	0	0	0	0.36	0	0	2.7	0	0	0.84	0.02	0	0	0	0.06	0	0	0
4757.8561	0.02	0.02	0	0	0	0	0	0	0	2.86	0	0	0	0	0	0	0	0	0	0	0	0	0	0	0	1.52	0.62	0	0.64	0.04	0	0.16	0	0	0	0	0	1.44	0	0	1.3	0	0	0	0	0	0	0	0
2342.5665	0.42	0.92	0.36	0	0.08	0	0.02	0.26	0	1.4	0	0.16	0	0	0	0	0	0	0.32	0	0	0	0.08	0.96	0.46	0	0	0	0	0	0.28	0	0.12	0	0	0	0	0	0.1	0.02	0	0	0	0	0	0	0	0.06	0
2020.2370	0.3	0	0	0	0	0	0	0	0	5.54	0	0	0	0	0	0	0.02	0	0	0	0	0	0	0.4	0.08	0.02	0	0.82	1.18	0	0	0	0.04	0	0	0	0	0.04	0	0	0.04	0.22	0	0.02	0	0	0.02	0	0.5
6961.5098	0.04	0	0	0.02	0.06	0.36	0.04	0.02	0	0.5	0	0.04	0	0	0	0.04	0	0	0	0	0	0	0	0.54	0.1	0.1	0	0	0	0	0.06	0.02	0.16	0.06	0	0	0	0	0	0	0.08	0	0.66	0	0	0	0	0	0
5011.7266	0	0	0	0.02	0	0	0.02	0	0	0.08	0	0.02	0	0	0	0	0	0	0	0.44	0.04	0	0	0.02	0	0.74	0.5	0.12	0.12	0.02	0	0	0	0	2.54	0	0	1.38	0	0	1.34	0	0	0	0	0	0	0	0
0218.0537	0.52	0	0	0.04	0	0	0.08	0	0.02	3.52	0.06	3.02	0	0	0	0	0	0	0	0	0	0	0	0.02	0.12	0.32	0	1.16	0.22	0	0	0.2	0.14	0	0	0	0	0.06	0.06	0	0	0	0.12	0	0	0	0	0.04	0
8814.8406	1.4	8.1	0	0	0	0	0	0	0	3.78	0	0.24	0.04	0	0	0	0	0	0	0	0	0	0.02	0.68	0.04	0.02	0	0	2.7	0.9	0	0	0	0	0	0	0	0.3	0.02	0.06	0	0	0.02	0	0	0	0.16	0.08	0.18
4400.6799	0.16	0.16	0	0	0	0	0.02	0	0.12	1.66	0.06	0	0	0	0	0.02	0	0	0	0	0	0	0	0.04	0	0.54	0	0	0	0	0	0.64	0	0	0.7	0	0	0	0	0	0.02	0	0	0	0	0	0	0	0
8365.4396	0	0.24	0.06	0.02	0.1	0	0.38	0.06	0	0.6	0	0.38	0.04	0	0	0	0.06	0	0	0	1.64	0	0.08	0.2	0.02	1.3	0	0	0.36	0	0	0	0.08	0	0.02	0	0	0	0	0	0.02	0	0.02	0	0	0	0.02	0	0
6047.6414	0.22	5.42	0	0	0.08	0	0.18	0.04	0.02	0.4	0	0.4	0	0	0	0	0	0.06	0.64	0	0	0	0.9	0.88	0.02	0.46	0	0.04	0.6	0.22	0.02	0	0.06	0	0	0	0	0.06	0	0	0.1	0.08	0	0	0	0	0	0	0.02
0169.7548	0.06	0.02	0	0	0	0	0.14	0	0	1.2	0	0	0	0	0	0	0	0	0	0	0	0	0.02	0.04	0.04	9.38	0	0	1.38	0	0	1.22	0	0	0	0	0	0.22	0	0	0.02	0	0.02	0	0	0	0.04	0	0
8139.6280	1.6	0	0	0	0	0	0	0	0	2.96	0.02	0	0	0	0	0	0	0	0	0	0	0	0	0.04	0	0	0	0	1.7	0	0	1.06	0	0	0	0	0	0.24	0.02	0	0.08	0.74	0	0.04	0	0	0.68	0	0.32
6053.8051	0.04	0	0	0	0	0	0	0	0.08	2.04	0.06	0	0	0	0	0	0	0	0	0	0	0	0	0.18	0.04	0.22	0	0	0	0.02	0.02	0.38	0.04	0.12	0.02	0	0	0.02	0.02	0.06	0.04	0	0.2	0	0	0	0	0	0
6852.3201	0.2	0.44	0	0	0	0	0.2	0	0.08	2	0	0	0	0	0	0	0	0	0	0	0	0	0.3	0.32	0	3.72	0.02	0	0.78	0	0	0.02	0.02	0	0	0	0	0.08	0	0	0.02	0	0	0	0	0	0	0	0
7508.5619	0	0	0	0	0	0	0	0	0.02	0.82	0	0	0	0	0	0	0	0	0	0	0	0	0	0	0	11.32	0	0	1.36	1.52	0	0	0	0.16	4.9	0	0	0.18	0	0	0	0	0	0	0	0	0	0	0
6823.8251	0.12	0.84	0.02	0	0	0	0	0	0.22	0.54	0.06	0	0.1	0	0	0	0	0	0	0	0	0	0.16	0.18	0.06	0	0	0.28	0	0.02	0	0	0.02	0	0	0	0.06	0	0.1	0.08	0.04	0.4	0	0	0	0	0.04	0	0
5837.3580	0.42	0.56	0	0	0	0	0	0	0	2.32	0	0.08	0	0	0	0	0	0	0	0	0	0	0	0	0	3.26	0	0.18	0.1	0.14	0	0	0.02	0	0	0	0	0	0.02	0	0.06	0	0	0	0	0	0	0	0
8561.7376	0.04	0.02	0	0	0	0	0	0	0	1.02	0	0	0	0	0	0	0	0	0	0	0	0	0	0	0	1.32	2.44	0	0.62	0.02	0	0.46	0	0	0	0	0	0.16	0	0	5.46	0	0	0	0	0	0.02	0	0
7034.1173	0.2	0.02	0	0	0.02	0	0	0	0	2.3	0	0.02	0	0	0	0	0	0	0	0	0	0	0	0	0.02	4.96	0	0.08	2.24	0	0	0.3	0	0	0	0	0	0	0	0	0.04	0.02	0	0	0	0	0.12	0	0
8857.7885	0	0.02	0	0	0	0	0	0	0.02	0.2	0	0	0	0	0	0	0	0	0.02	0	0.06	0	0	0	0	0	0	0	0.4	0	0	0.12	0	0	1.84	0	0	1.04	0	0	1.44	0	0	0	0	0.02	0	0	0
8587.7293	0.16	0.5	0	0	0.06	0	0.18	0	0	0.88	0	0.02	0	0	0	0	0	0	0.02	0.66	0.08	0	0	0.02	0	0.74	0	0.04	0.2	0	0	0.2	0	0	0	0	0	0	0	0	0	0	0	0	0	0	0.02	0	0
4072.3731	0	0	0	0	0	0	0	0	0.02	1.56	0	0.06	0	0	0	0	0.02	0	0	0	0	0	0	0.12	0.08	0	0	0.04	0.12	0	0	0	0	0	0	0	0	0.06	0	0	0	0.02	0	0	0	0.02	0.02	0	0
0895.6833	0	0	0.04	0	0.08	0	0.06	0	0	0.72	0	1.04	0	0	0	0.1	0	0	0	0	0	0	0.02	1.02	0	0.28	0	0	0.02	0	0.02	0.4	0	0	0	0	0.02	0.1	0	0	0.1	0.14	0	0	0	0	0.02	0	0
8351.4085	0	0.22	0	0	0	0	0.06	0	0	9.2	0	0	0	0	0	0	0	0	0	0	0	0	0	0.06	0.02	4.46	0	0	0.98	0	0	0.46	0	0	0	0	0	0.02	0	0	0	0	0	0	0	0	0.02	0	0
4537.1279	0.06	0.26	0	0.02	0	0	0.5	0	0	1.96	0	0.24	0.52	0	0	0.3	0.1	0	2.62	0	0	0.14	0.68	1.38	0.48	0.12	0	0	0.4	0.06	0.1	1.62	0.06	0	0	0	0	0	0.06	0	0	0.08	0	0	0	0	0.02	0	0
9645.8050	0.1	0	0	0	0	0	0.08	0	0.08	0.08	0	0.06	0	0.1	0	0	0	0	0.04	0	0.2	0	0	0.04	0.02	2.84	0	0	0.14	0.24	0.02	0	0	0.04	1.04	0	0	0.04	0	0	0.76	0	0.14	0	0	0	0	0	0
0625.6348	0	0.7	0	0	0	0	0.02	0	0	16.68	0	0.02	0	0	0	0	0	0	0.02	0	0	0	0.02	0.06	0	1.96	0	0	1.44	0	0	0	0	0	0	0	0	0	0	0	0.14	0	0	0	0	0	0	0	0
4800.6997	0	3.5	0	0.04	0.06	0	0	0.02	0	5.86	0	1.54	0.1	0.1	0	0.08	0	0	0.22	0	0	0	0.04	0.36	0	2.06	0	0	3.16	0	0.06	0	0.02	0	1.4	0.02	0	0	0	0	0	0	0	0	0	0	0	0	0
3152.6187	0.68	0	0	0	0	0	0.06	0	0	1.5	0	0	0	0.16	0	0	0	0	0	0	0	0	0	0.04	0	42.06	0	0	3.86	1.36	0	0	0	0	0	0	0	0	0	0	0	0	0	0	0	0	0	0	0.02
6236.9182	0.08	10.54	0	0	0.08	0	0.28	0.04	0	0.68	0	0.16	0	0	0	0.28	0.1	0	0	0	0.34	0	0	1.26	0.22	2.78	0	0.18	0.1	0.16	0.06	0	0.02	0.18	1.56	0	0	0	0	0.02	0.02	0	0	0	0	0	0.02	0	0
3195.0214	0.4	0	0	0	0	0	0	0	0	3.04	0	0	0	0	0	0	0	0	0	0	0	0	0	0	0	0	0	0	0	0	0	1.44	0	0	0	0	0	0	0	0	0	0.02	0	0	0	0	0	0	0
7555.6056	0.24	0	0	0	0.02	0	0.4	0	0	2.2	0	0	0.14	0	0	0	0	0	0	0	0	0	0	0.74	0.08	4.06	0.06	0.58	1.38	0.68	0	0.22	0	0	0	0	0	0.1	0	0	0	0	0	0	0	0	0	0	0
4271.1653	0	0.12	0	0	0	0	0	0	0	2.46	0.02	0	0	0	0	0	0	0	0	0	0	0	0.02	0.1	0.44	0	0	0	0	0	0	0.02	0	0	0	0	0	0	0	0	0	0.48	0	0	0	0	2.88	0.48	0
5446.1506	0.06	0.14	0	0	0.04	0	0	0	0.08	4.12	0	0.02	0	0	0	0.12	0	0	0.48	2.4	0.58	0	0.2	0.92	0	0	0	0	0	0	0.02	0.08	0.04	0	2.14	0	0	0	0	0	0.06	0	0.12	0	0	0	0	0	0
1084.2498	0.06	0.12	0	0	0	0	0.04	0	0	9	0	0	0	0	0	0	0	0	0.02	0	0	0	0	0.28	0	3.58	0.28	0	0.54	0	0	0	0	0	0.6	0	0	0.08	0	0	0	0.02	0	0	0	0	0	0	0
4826.4983	0.2	0	0	0	0	0	0.1	0	0	2.42	0.08	0	0	0	0	0	0	0	0	0	0	0	0.08	0.1	0	0.02	0	0	0	0	0	0	0.04	0	2.04	0	0.02	0.18	0.04	0	0	0	0	0	0	0	0	0	0
7358.3505	0.02	0.02	0	0.02	0	0	0	0	0	1.1	0	0.02	0	0.06	0	0	0	0	0	0	0	0	0	0	0	0.02	0	0	0.02	0	0	0	0	0	0	0	0	0	0	0	0	0	0.02	0	0	0	0	0	0
3118.4228	0.14	0.4	0	0	0.02	0	0.68	0.06	0	0.92	0	0.18	0.22	0	0	0.42	0	0.08	0	0	0	0	1.2	1.22	0.48	0.02	0.04	0	0.02	0.38	0.06	0	0.04	0	0	0.1	0	0.04	0.04	0	0	0	0	0	0	0	0	0	0
3802.7052	0	0.14	0	0.04	0	0	0.66	0	0	2.18	0.02	0.12	0	5.3	0	0	1.5	0	5.66	0	0	0	0	1.92	1.04	0.34	0	0.06	3.34	0.64	0.08	0	0.36	0	0	0.02	0	0.04	0	0	0	0	0.02	0	0	0	0	0	0.04
[truncated: 456 more columns]
