# Supplementary material for: Microbiome Responses to an Uncontrolled Short-Term Diet Intervention in the Frame of the Citizen Science Project
Source: Nutrients. 2018 May 8;10(5):576. doi: 10.3390/nu10050576 (PMC5986456; doi:10.3390/nu10050576)
Supplement: Supplementary file 1 [file nutrients-10-00576-s001.zip › Tables_S1_S21.xlsx]

## Sheet: Table S1
Table S1 - Dietary and lifestyle questionnaire results (including the original data and data for aggregated product groups).
Name of the factor in article (or generic group)		smoking	intol_gluten	intol_lactose	diseases	gender	antibiotics	vitamins	medical_drugs	sleep_hours	age	number_of_meals	bmi	vegetables	vegetables	starch	vegetables	grains	alcohol_drinks	alcohol_drinks	grains	vegetables	vegetables	grains	grains	dairy	alcohol_drinks	meat	grains	alcohol_drinks	fat	dairy	meat	vegetables	grains	meat	sweet	grains	vegetables	fat	vegetables	fruit	vegetables	alcohol_drinks	fat	vegetables	meat	meat	vegetables
Question														How often do you eat this product? (times per month)
	Sample ID (before the diet)	Do you smoke?	Do you have any food intolerance?: Gluten	Do you have any food intolerance?: Lactose	Do you have any chronic diseases (gastrointestinal tract, cardiovascular or endocrine system pathology, etc.)?	Gender	Have you taken antibiotics during last three months?	Have you been taking vitamin supplements during last three months?	Are you taking any medical drugs at the moment?	How many hours do you usually sleep?	Age	How many meals do you usually have per day?	BMI	Eggplant	Cabbage	White rice	Broccoli	Bulgur	Sweet, semi-sweet wine	Dry wine	Buckwheat	Zucchini	Potato	Instant porridge	Quinoa	Fermented milk products	Cocktail	Sausage	Brown, wild rice	Spirits	Flax oil	Dairy products	Seafood	Carrot	Muesli	Meat	Honey	Porridge	Cucumbers	Olive oil	Nuts	Fruits (Figs, Apples, Pears)	Parsley	Beer	Sunflower oil	Tomatoes	Poultry	Fish	Lettuce
	0015.2142	I smoked more than a year ago	No	No	No	Male	No	No	No	7	26	9	2017-11-24	3	3	10	0	0	10	3	3	0	3	0	0	3	0	0	0	0	0	10	3	3	0	10	10	3	10	10	10	10	3	3	10	10	10	10	3
	0018.0015	I have never smoked	No	No	No	Female	Yes	No	No	8	59	5	19.47	3	3	30	3	0	0	3	10	3	3	0	0	10	0	0	0	0	0	10	3	10	0	10	3	3	3	10	0	0	3	0	0	3	10	10	3
	0018.5461	I have never smoked	No	No	No	Female	No	Yes	No	7	46	6	21.22	3	3	3	3	0	0	3	3	3	10	0	3	0	0	3	0	3	0	0	3	3	0	3	3	10	10	10	3	10	10	0	3	10	30	30	3
	0029.7531	I have never smoked	No	No	Yes	Female	Yes	Yes	No	7	61	7	26.22	3	3	3	3	0	0	3	10	3	3	3	3	30	0	0	3	0	3	0	3	10	3	3	3	10	10	10	3	30	10	0	0	10	3	3	10
	0052.8053	I smoke now	No	No	No	Male	No	Yes	No	9	64	3	2017-01-22	0	3	3	0	0	0	0	3	0	0	0	0	30	0	0	0	0	0	30	0	3	0	10	3	0	0	0	10	10	3	0	0	0	3	0	0
	0104.7097	I smoked less than a year ago	No	No	No	Male	Yes	No	No	9	40	3	22.99	0	3	3	0	0	3	3	3	0	10	0	0	10	3	0	0	3	0	30	3	3	0	3	0	0	3	0	10	10	0	3	30	3	10	10	3
	0341.2395	I smoked less than a month ago	No	No	Yes	Female	No	Yes	No	9	27	11	24.82	0	3	0	0	0	3	0	3	0	3	0	0	30	0	0	3	3	0	30	0	3	0	10	3	3	0	10	10	10	0	3	0	0	3	0	3
	0364.3263	I smoke now	No	No	No	Female	No	No	No	2017-05-08	28	7	18.13	3	10	0	10	0	0	10	10	3	0	0	10	10	0	0	0	0	10	0	0	10	3	0	0	0	30	10	3	10	30	0	0	30	0	3	30
	0375.8088	I have never smoked	No	No	No	Female	No	Yes	Yes	6	27	6	2017-01-17	3	0	3	3	0	0	10	0	3	0	0	3	10	0	0	0	0	0	0	3	10	0	3	30	10	10	3	10	30	10	0	3	3	3	10	10
	0405.5514	I have never smoked	No	No	No	Female	No	No	No	7	34	12	18.38	0	0	3	0	0	0	0	3	0	10	0	0	0	0	30	0	0	0	3	0	3	0	30	0	0	3	3	3	0	0	0	10	3	10	3	0
	0442.0226	I smoked more than a year ago	No	No	Yes	Male	No	No	No	2017-05-06	30	7	23.72	0	10	3	0	0	3	10	10	3	10	0	0	10	0	3	0	3	0	30	0	10	3	30	10	30	10	10	10	3	0	3	10	10	10	3	10
	0469.5221	I have never smoked	No	No	Yes	Female	No	Yes	Yes	7	39	5	22.66	3	3	3	0	0	0	0	3	0	3	0	0	10	0	0	0	0	0	0	3	3	3	10	0	0	10	10	10	10	3	0	3	10	10	10	10
	0478.3460	I have never smoked	No	No	No	Female	Yes	No	No	8	38	7	21.15	0	3	10	10	0	0	0	3	10	30	0	10	10	0	0	3	0	0	30	3	30	0	30	30	30	10	30	10	30	10	0	3	10	10	10	3
	0479.7971	I smoked less than a month ago	No	No	Yes	Female	No	Yes	Yes	7	39	4	23.94	0	3	0	0	0	0	3	10	0	3	0	0	10	0	0	0	0	0	10	0	10	0	10	0	10	0	30	3	30	3	0	0	3	10	0	0
	0491.7546	I smoked more than a year ago	No	No	Yes	Male	No	Yes	No	2017-05-07	38	10	2017-06-26	3	3	3	3	3	0	3	3	3	10	0	0	10	0	3	0	0	0	3	10	10	10	10	10	3	3	3	10	30	3	0	10	3	3	10	3
	0502.4839	I have never smoked	No	No	No	Male	No	Yes	No	2017-05-07	35	9	23.37	3	10	10	3	0	0	10	10	0	10	0	0	10	0	3	0	3	3	30	0	10	0	10	30	0	10	10	10	30	3	3	30	10	10	10	3
	0546.4521	I have never smoked	No	No	No	Male	No	No	No	8	32	6	22.49	3	3	10	3	3	3	3	10	10	3	10	3	30	0	0	10	0	3	30	10	10	3	3	30	10	30	30	30	10	10	0	10	30	10	10	30
	0774.9325	I have never smoked	No	No	No	Male	No	No	No	2017-05-05	29	12	20.98	0	0	0	3	3	0	0	10	3	10	0	0	3	0	3	3	0	0	10	3	3	10	3	0	10	0	3	3	10	10	0	3	10	0	10	10
	0822.6694	I smoked less than a year ago	No	No	Yes	Male	No	Yes	Yes	6	27	3	18.99	0	0	3	0	0	3	3	30	0	30	0	0	30	3	10	0	3	0	10	3	30	0	30	3	30	30	10	3	3	3	3	10	30	30	3	3
	0825.2588	I have never smoked	No	No	Yes	Female	No	Yes	Yes	7	35	5	18.83	0	0	0	0	0	0	0	10	3	10	0	10	30	0	0	10	0	30	0	10	3	0	30	3	10	30	10	30	30	10	0	10	30	30	10	10
	0827.1183	I have never smoked	No	No	Yes	Female	No	Yes	Yes	2017-05-08	46	7	33.09	0	10	0	0	0	0	0	10	0	10	0	0	3	0	0	0	0	0	3	3	10	0	0	0	0	3	10	0	90	10	0	10	3	10	3	0
	0858.3281	I smoked more than a year ago	No	No	No	Female	Yes	Yes	Yes	12	31	15	24.49	0	0	3	0	0	0	0	3	0	3	3	0	30	0	3	0	0	0	30	3	3	0	10	0	3	3	10	90	30	30	0	10	30	10	3	30
	0869.2490	I smoked less than a year ago	No	No	No	Female	No	Yes	No	2017-05-07	27	3	21.48	10	3	0	0	0	10	10	0	10	10	0	0	10	3	0	0	0	0	30	0	10	3	10	3	30	30	10	10	10	10	10	10	30	10	3	3
	0930.8191	I have never smoked	No	No	Yes	Female	No	Yes	No	7	33	6	19.72	0	0	0	30	0	0	0	10	30	0	3	0	30	0	0	0	0	30	3	30	0	0	3	90	3	3	30	3	3	30	3	10	30	30	3	30
	0935.9306	I have never smoked	No	No	No	Female	No	Yes	No	8	30	5	19.92	0	0	0	3	10	0	0	10	0	3	0	0	3	0	0	10	0	0	10	0	0	0	10	10	3	3	10	0	3	0	0	0	0	10	3	3
	0936.6723	I have never smoked	Yes	Yes	Yes	Male	No	Yes	Yes	8	38	8	20.28	0	3	3	0	0	0	10	3	0	3	90	0	3	0	0	0	3	3	0	3	10	90	3	3	3	3	3	3	3	3	10	3	3	3	3	90
	0939.8410	I smoked more than a year ago	No	No	No	Female	No	No	No	7	32	2	18.83	0	3	0	3	0	0	3	3	0	0	0	3	10	0	3	0	0	0	3	3	3	0	3	3	3	10	10	3	10	3	0	0	10	10	10	10
	0945.9578	I smoked more than a year ago	No	No	No	Female	No	Yes	Yes	2017-05-07	32	11	26.53	0	3	0	10	0	0	3	10	3	3	0	0	30	0	0	10	0	0	30	3	3	0	10	30	30	10	0	30	30	3	0	10	10	30	3	10
	0986.5154	I smoked more than a year ago	No	Yes	No	Male	No	No	No	7	28	7	22.21	0	0	0	10	0	3	0	3	3	10	0	0	0	0	0	3	0	0	30	0	10	0	0	0	10	30	3	10	10	10	0	10	30	10	10	3
	0999.0107	I smoked less than a month ago	No	No	No	Female	No	No	Yes	2017-05-07	25	5	19.43	0	0	3	3	3	0	3	30	0	3	0	3	30	0	0	3	0	0	10	0	10	0	3	10	10	3	30	3	10	3	0	0	3	3	3	10
	1056.3532	I have never smoked	No	Yes	Yes	Male	Yes	Yes	No	8	29	9	2017-07-22	3	10	3	3	0	0	0	0	0	10	3	0	30	0	3	3	0	0	0	10	10	0	30	3	3	3	10	3	3	10	0	10	10	30	3	10
	1220.2602	I have never smoked	No	No	Yes	Male	No	Yes	Yes	9	58	3	29.15	0	3	0	0	0	0	0	10	10	3	0	0	30	0	0	0	0	0	0	0	10	0	3	10	0	10	10	10	10	10	0	0	10	10	0	0
	1246.6751	I smoked more than a year ago	No	No	Yes	Female	No	Yes	Yes	2017-05-06	50	15	25.39	0	3	3	0	0	0	0	3	3	3	0	0	10	0	3	0	0	0	30	0	30	0	10	3	3	3	3	3	10	3	0	10	3	10	0	3
	1265.3700	I smoke now	No	No	No	Male	No	Yes	No	8	30	13	23.67	0	3	10	3	0	0	3	0	0	3	10	0	10	3	0	10	0	0	0	10	3	10	3	10	0	3	10	30	10	3	3	0	3	10	10	0
	1325.0541	I have never smoked	No	No	No	Male	No	Yes	No	11.25	30	3	2017-08-29	0	3	0	0	0	0	3	10	0	10	0	0	10	0	3	0	0	0	10	3	3	0	10	0	0	0	0	3	3	0	0	10	3	10	10	3
	1391.0020	I have never smoked	No	No	No	Female	No	Yes	No	6	26	5	18.82	0	0	3	3	0	0	0	10	3	0	0	3	10	0	0	3	3	0	3	3	3	0	3	0	0	3	3	3	3	0	0	3	3	10	3	0
	1391.3221	I smoked more than a year ago	No	No	Yes	Female	Yes	No	Yes	7	49	8	21.45	3	3	3	3	3	0	3	3	10	3	3	3	30	0	0	3	0	3	10	3	10	0	10	10	0	10	10	10	10	3	0	10	10	10	10	10
	1392.1313	I smoke now	No	No	Yes	Male	No	Yes	Yes	8	33	9	39.43	3	3	0	10	0	0	10	0	10	3	0	0	10	10	0	3	3	0	0	10	10	0	10	3	0	10	10	10	3	3	0	30	10	10	10	10
	1392.3321	I have never smoked	No	No	No	Male	No	No	No	2017-05-06	29	11	22.23	10	3	30	10	30	0	10	30	10	0	0	30	30	0	0	30	0	30	3	0	3	10	30	10	10	10	3	10	10	10	0	3	10	30	30	10
	1399.6063	I smoked more than a year ago	No	No	No	Male	No	No	No	7	27	5	2017-02-20	0	0	30	0	0	0	0	30	0	0	0	0	10	0	0	0	0	3	0	0	0	0	0	10	30	30	30	3	3	10	0	10	30	0	0	30
	1404.6232	I have never smoked	No	No	Yes	Male	No	No	Yes	2017-05-05	29	3	23.24	3	3	3	0	0	0	3	10	0	3	0	0	30	0	3	0	3	0	30	3	3	0	30	10	3	3	10	3	3	0	3	3	3	10	3	3
	1439.4119	I have never smoked	No	Yes	No	Female	No	No	No	8	39	4	19.96	3	0	3	3	0	0	3	0	0	0	0	0	3	0	10	3	0	0	0	3	10	0	10	0	0	10	10	3	3	0	3	3	10	10	10	3
	1450.7102	I have never smoked	No	No	No	Female	No	Yes	No	6	24	3	22.49	10	10	0	3	0	0	0	3	10	3	0	0	30	0	0	3	0	0	0	10	10	0	3	3	10	10	10	30	10	3	0	10	10	30	30	3
	1464.2348	I smoked more than a year ago	No	No	No	Female	No	Yes	Yes	9.15	32	12	2017-04-22	0	3	3	3	0	0	0	0	0	3	10	10	30	0	0	0	0	0	0	0	0	0	0	30	0	0	0	3	10	0	0	10	0	0	0	10
	1575.0189	I smoked less than a month ago	No	No	Yes	Female	No	No	No	7	48	5	34.37	0	0	3	0	0	0	0	0	0	3	0	0	3	0	3	0	0	0	10	0	10	0	10	3	0	3	30	0	0	0	0	30	0	10	3	3
	1662.2652	I have never smoked	No	No	No	Female	No	No	No	6	48	2	22.95	0	3	10	3	0	0	0	3	0	10	0	0	10	0	3	0	0	0	10	3	10	3	3	30	0	3	3	3	3	3	0	10	3	10	10	10
	1704.8685	I smoked more than a year ago	No	No	Yes	Male	Yes	Yes	Yes	6	34	6	2017-03-25	3	10	3	0	0	0	0	0	0	3	0	10	3	0	10	3	0	0	10	3	3	0	10	0	3	10	10	10	30	10	0	3	10	10	10	10
	1813.8231	I have never smoked	No	No	No	Female	No	Yes	Yes	2017-05-06	25	7	2017-06-22	3	10	3	10	3	0	0	0	3	3	0	0	30	0	3	0	0	0	10	0	10	10	10	3	10	10	10	3	10	0	0	0	0	10	0	10
	1825.0818	I have never smoked	No	No	No	Male	No	Yes	No	2017-03-07	30	9	24.28	0	0	0	0	0	0	0	3	0	3	0	0	3	0	3	0	0	0	3	3	10	0	30	3	3	10	10	10	10	0	0	10	10	10	3	0
	1830.8330	I smoke now	No	Yes	Yes	Female	No	No	Yes	2017-05-06	35	5	21.34	0	0	3	0	0	0	10	0	3	3	0	0	3	0	3	0	10	0	3	3	3	3	3	10	3	3	3	3	3	3	3	10	3	3	3	3
	1849.7514	I smoked more than a year ago	No	No	No	Male	No	No	Yes	2017-03-07	39	3	25.48	3	3	3	0	0	0	0	3	3	10	0	0	3	0	0	0	0	10	0	0	10	0	10	0	3	3	10	3	10	0	0	30	0	10	0	0
	1855.8186	I smoked less than a year ago	No	No	No	Female	No	Yes	Yes	2017-05-08	34	6	2017-05-20	3	0	10	0	0	0	3	10	10	3	0	0	3	0	0	3	0	0	3	3	10	0	3	3	3	3	30	3	30	3	0	0	3	3	10	0
	1859.9755	I smoked more than a year ago	No	No	No	Male	Yes	No	Yes	7	43	2	2017-06-20	0	0	30	3	0	0	0	3	10	3	0	0	0	0	0	0	0	3	0	0	10	0	0	0	3	3	3	3	10	30	0	0	10	0	0	3
	1872.9183	I smoked less than a month ago	No	No	No	Male	No	No	No	7	24	11	23.33	3	10	10	3	0	3	3	10	3	3	0	0	10	3	10	0	3	0	10	3	10	0	30	10	30	30	10	30	30	3	3	3	30	10	3	30
	1878.5586	I smoked more than a year ago	No	No	No	Female	No	Yes	Yes	7.25	45	3	25.65	10	0	0	0	0	3	3	0	3	3	0	0	10	0	3	0	3	0	3	3	10	0	30	10	3	3	30	10	10	3	3	0	10	10	3	10
	2055.2397	I have never smoked	No	No	Yes	Male	No	No	No	8	28	5	25.14	3	10	10	10	0	3	3	10	3	30	30	0	10	0	10	10	0	3	30	30	10	3	30	3	10	10	3	10	10	10	0	3	3	30	30	10
	2117.9944	I have never smoked	No	No	No	Male	No	No	No	8	27	5	29.65	3	3	10	3	0	3	3	10	3	10	10	0	3	0	10	3	3	0	3	3	3	0	30	3	10	3	3	3	3	3	3	3	3	10	10	3
	2161.0219	I smoked more than a year ago	No	Yes	No	Female	No	Yes	Yes	6.75	34	7	20.38	3	3	0	0	0	0	3	0	3	3	0	0	30	0	0	0	0	10	30	3	3	0	30	10	30	30	10	30	30	3	0	3	30	30	3	30
	2200.6134	I have never smoked	No	No	No	Male	No	Yes	No	8	35	8	21.71	3	3	3	30	0	0	3	3	3	3	0	3	3	0	0	0	0	0	0	10	30	0	0	10	0	3	3	10	3	30	0	0	3	0	10	30
	2225.4424	I have never smoked	No	No	Yes	Female	No	No	Yes	6	40	6	22.77	3	10	3	3	3	0	0	3	3	10	0	3	10	0	10	3	0	0	10	10	10	0	10	10	0	10	10	10	10	10	0	10	10	10	10	10
	2263.6794	I have never smoked	No	No	No	Male	No	Yes	Yes	7	35	5	2017-12-31	3	10	3	0	0	10	10	10	3	3	3	0	10	0	3	0	3	0	10	0	3	0	10	3	0	3	3	3	30	0	3	3	10	10	3	0
	2281.4816	I have never smoked	No	No	No	Male	No	No	No	6	31	5	2017-08-19	0	0	10	0	0	0	3	3	0	10	30	3	3	3	0	3	3	0	0	0	3	0	0	10	0	10	0	3	10	0	0	10	10	0	10	3
	2289.9161	I smoke now	No	No	No	Male	No	No	Yes	9	23	5	23.37	0	0	3	0	0	0	0	0	0	10	0	0	0	0	3	0	0	0	10	3	0	3	30	0	0	10	10	0	0	3	3	10	10	10	3	10
	2320.3855	I smoked more than a year ago	No	No	No	Male	No	Yes	No	7	28	7	2017-04-26	0	0	0	0	0	0	3	0	0	3	0	0	3	0	0	0	3	0	10	3	0	3	30	0	3	3	10	0	3	0	3	10	3	30	3	10
	2349.5784	I smoked less than a year ago	No	No	Yes	Male	No	Yes	Yes	9	33	5	29.22	0	10	0	3	0	0	3	30	0	10	30	0	0	0	0	0	3	0	10	10	3	0	10	0	10	30	30	0	10	10	0	0	30	10	10	10
	2531.5522	I have never smoked	No	No	Yes	Female	Yes	No	Yes	2017-05-06	54	8	27.72	3	3	0	3	0	0	3	0	0	3	0	0	0	0	3	0	0	0	30	0	3	0	10	3	0	3	0	3	10	3	0	10	3	10	3	3
	2582.0358	I have never smoked	No	No	No	Male	No	No	No	2017-05-07	26	4	2017-08-21	0	0	10	0	0	0	3	10	0	3	0	0	10	0	3	3	3	0	10	3	3	10	10	3	0	3	10	3	3	3	0	10	3	10	3	3
	2600.7293	I smoked more than a year ago	No	No	Yes	Male	No	Yes	No	2017-03-06	46	5	34.33	0	10	0	3	0	0	0	10	0	0	0	0	3	0	0	0	3	3	0	0	3	0	3	3	30	3	3	3	30	0	0	10	10	10	3	0
	2638.8881	I smoke now	No	Yes	Yes	Female	No	Yes	Yes	8	53	6	25.48	3	30	0	10	0	0	3	0	3	3	0	3	0	0	3	3	0	10	0	10	10	0	30	0	3	30	3	30	90	90	0	0	10	30	30	90
	2762.5849	I have never smoked	No	No	No	Male	No	No	No	8	35	3	23.51	0	10	3	0	3	0	0	10	0	30	0	0	3	0	0	0	0	30	10	3	10	0	30	0	30	30	30	3	10	10	0	30	30	30	30	30
	2768.3747	I have never smoked	No	No	No	Male	No	Yes	Yes	6	42	3	27.77	3	10	10	10	0	3	3	10	3	10	3	0	10	0	10	0	0	3	0	10	10	3	10	10	10	10	10	10	10	10	3	10	10	10	10	10
	2794.2795	I have never smoked	No	No	No	Female	No	Yes	No	7	37	15	21.55	0	10	0	3	0	0	0	3	0	10	3	3	3	0	3	0	0	10	10	0	3	0	3	0	3	10	10	3	10	10	0	3	3	10	3	10
	2796.5155	I smoked less than a year ago	No	No	No	Female	No	Yes	No	8	34	6	17.26	3	3	3	0	0	0	10	0	3	3	0	0	30	3	3	0	3	0	30	3	10	0	30	0	0	10	10	3	10	10	10	10	30	10	3	30
	2811.9485	I have never smoked	No	Yes	No	Male	No	Yes	No	8	30	3	21.46	3	10	10	10	3	0	3	10	3	10	0	3	0	0	0	10	3	0	3	10	10	0	10	3	10	10	0	3	10	10	10	0	10	10	10	10
	2959.2588	I smoke now	No	Yes	Yes	Male	Yes	No	No	7	32	11	2017-02-18	0	0	0	0	0	0	0	10	3	10	3	0	0	0	0	0	0	0	3	0	3	0	10	10	3	10	10	10	10	3	0	10	10	10	3	3
	3047.7703	I smoked more than a year ago	No	No	Yes	Male	No	Yes	No	7	31	5	23.31	0	10	3	0	3	3	3	10	0	3	0	0	10	0	3	3	3	30	30	3	3	3	30	10	10	3	0	3	10	10	3	10	3	10	3	3
	3055.9282	I smoked more than a year ago	No	No	No	Female	No	Yes	No	8	25	4	24.39	0	3	0	3	0	0	3	0	0	10	0	0	3	0	3	0	3	0	3	0	0	3	10	3	0	0	0	0	3	0	0	0	3	10	3	10
	3080.7864	I smoked more than a year ago	No	Yes	Yes	Male	No	Yes	No	8	36	5	2017-02-22	0	0	0	3	10	0	0	0	0	3	0	0	0	0	0	0	0	30	0	0	0	0	3	0	30	10	0	30	30	0	0	0	30	3	10	0
	3120.6116	I smoke now	No	No	Yes	Male	No	Yes	Yes	2017-05-06	28	5	2017-02-20	0	10	10	3	0	3	3	3	0	10	0	0	10	0	3	3	3	0	10	3	3	0	10	3	10	10	3	3	10	3	3	10	10	10	10	10
	3142.0442	I have never smoked	No	No	No	Male	No	No	No	2017-05-06	25	13	32.14	3	0	3	3	0	3	3	3	3	0	0	3	3	3	0	3	0	0	30	10	3	0	3	0	3	3	3	3	10	3	3	3	10	10	10	10
	3195.4116	I have never smoked	No	No	No	Male	No	Yes	Yes	8	27	8	32.77	0	3	30	10	0	0	0	3	0	10	0	0	0	0	0	0	0	0	10	3	3	0	0	10	30	10	10	10	10	0	0	30	3	0	10	0
	3260.9030	I have never smoked	No	No	Yes	Female	No	No	No	8	27	7	2017-09-18	0	0	10	0	0	0	0	10	0	10	0	0	3	3	3	10	3	0	3	3	10	0	3	0	30	3	30	30	3	0	0	3	3	30	3	3
	3263.9393	I smoked more than a year ago	No	No	No	Male	No	No	No	7	47	3	35.41	3	10	3	0	0	0	3	3	3	10	3	0	3	0	0	0	10	0	3	3	10	0	10	10	10	10	10	3	3	3	0	10	10	10	10	0
	3271.2013	I have never smoked	No	No	Yes	Male	No	No	No	8	34	7	2017-07-25	0	3	10	0	0	3	0	10	0	3	3	0	10	0	0	0	3	0	30	3	0	0	10	30	10	3	10	3	10	30	0	3	30	3	10	3
	3344.4963	I smoke now	No	No	No	Female	No	Yes	No	2017-05-07	30	9	30.47	0	3	3	10	0	0	3	3	3	3	0	0	10	0	0	0	0	30	10	3	10	0	10	3	3	3	10	3	10	0	3	0	10	10	10	10
	3409.8677	I smoked more than a year ago	No	No	No	Female	No	No	No	7	29	7	19.26	3	0	3	3	0	3	3	10	3	0	0	3	3	0	0	0	0	0	3	3	3	0	0	0	3	10	3	3	3	3	0	3	10	0	0	10
	3452.9845	I smoked more than a year ago	No	No	No	Female	No	No	Yes	7	31	2	16.71	10	3	3	3	3	0	3	3	10	3	10	3	30	3	0	3	0	0	10	10	10	10	0	10	10	3	10	10	10	3	3	3	10	0	10	10
	3487.1543	I have never smoked	No	No	Yes	Male	No	No	Yes	7	62	7	32.72	0	3	3	0	0	0	3	10	0	10	10	0	10	0	10	0	10	0	10	3	3	0	30	30	10	3	3	10	3	0	0	10	3	10	10	0
	3524.0745	I smoked more than a year ago	No	No	No	Male	No	Yes	Yes	7	42	6	27.47	3	3	3	3	3	0	10	0	3	10	0	3	10	0	0	3	3	3	0	0	10	3	3	10	0	30	10	3	10	3	0	0	30	10	10	10
	3629.8788	I have never smoked	No	No	No	Female	No	Yes	No	5	31	2	18.99	0	3	0	3	10	0	10	10	3	3	0	0	10	0	0	0	0	0	10	0	10	0	10	0	10	3	30	30	10	3	0	0	3	10	10	0
	3630.5172	I smoked less than a year ago	No	No	No	Female	No	No	No	2017-05-07	29	5	17.59	3	3	10	0	0	3	10	10	3	3	0	0	10	0	0	0	0	0	10	0	10	3	3	3	3	3	10	0	3	3	10	10	30	3	3	3
	3646.3241	I have never smoked	No	No	No	Female	No	No	No	5	39	4	23.59	0	3	0	3	0	0	0	0	0	0	0	0	3	0	0	3	0	0	0	10	3	0	0	10	0	10	10	3	10	10	0	0	10	0	10	10
	3649.6596	I have never smoked	No	No	No	Female	Yes	Yes	No	8	25	8	20.44	0	10	10	0	0	0	0	10	0	30	0	10	10	0	3	0	0	0	10	0	30	10	10	10	3	0	0	10	10	3	0	10	0	10	10	0
	3678.7630	I smoked more than a year ago	No	No	No	Male	Yes	Yes	No	2017-05-05	29	8	21.13	3	10	3	0	0	0	0	3	0	3	0	0	3	0	30	0	3	0	3	3	3	0	30	0	0	0	10	0	10	0	3	10	3	30	3	0
	3745.3235	I have never smoked	No	No	No	Female	No	Yes	No	8	61	6	21.19	0	0	3	3	0	0	3	10	0	3	10	3	10	0	0	0	0	0	3	3	3	0	0	3	0	3	3	0	10	0	0	0	3	3	10	3
	3847.6963	I have never smoked	No	No	Yes	Male	No	No	No	8	33	3	2017-07-22	0	0	3	0	0	0	3	3	3	30	0	0	3	0	3	0	0	0	3	0	10	3	10	30	30	10	3	0	10	3	3	0	10	30	3	10
	3961.1723	I have never smoked	No	No	No	Male	Yes	No	Yes	2017-05-06	26	15	22.53	0	0	3	0	0	0	0	0	0	10	0	0	90	0	10	0	0	0	90	0	3	0	30	0	0	10	10	3	10	3	3	10	10	30	10	10
	3980.7102	I have never smoked	No	No	No	Female	No	Yes	Yes	7	48	13	20.66	3	3	0	3	0	0	3	3	3	0	0	0	30	0	0	3	0	0	10	3	3	0	3	0	3	3	10	3	3	3	0	3	3	3	3	3
	3988.1975	I smoked more than a year ago	No	No	Yes	Female	Yes	Yes	Yes	8	33	6	17.69	0	3	3	0	0	3	3	0	3	3	0	0	10	3	10	3	0	0	0	10	3	3	10	10	3	10	10	3	10	10	0	0	10	10	10	3
	4123.2006	I smoked more than a year ago	No	No	Yes	Male	No	No	Yes	2017-05-06	30	3	25.26	0	3	3	3	0	0	3	3	0	3	3	0	0	0	10	0	0	0	10	0	3	0	30	0	30	10	30	3	3	0	10	30	10	10	10	10
	4177.1188	I have never smoked	No	Yes	No	Male	No	Yes	No	6	41	6	29.73	3	3	0	3	0	0	3	0	3	3	10	0	0	0	3	0	0	0	0	3	3	3	10	0	10	3	3	3	0	3	0	0	0	10	3	3
	4184.0703	I have never smoked	No	No	Yes	Female	No	Yes	No	7.15	37	11	21.71	3	3	3	3	0	0	0	0	3	3	0	0	10	0	0	0	0	0	3	0	10	10	3	10	3	3	0	3	3	0	0	3	3	3	3	3
	4198.8790	I have never smoked	No	No	Yes	Male	No	Yes	No	8	28	7	22.64	3	10	3	3	0	0	3	10	3	10	0	0	10	0	3	0	0	0	30	3	3	3	30	30	30	3	10	30	3	0	3	0	10	30	3	3
	4214.3270	I have never smoked	No	No	Yes	Female	No	Yes	No	2017-05-06	32	4	39.51	0	0	0	3	0	0	0	3	0	10	0	0	3	0	3	0	0	0	3	0	3	0	30	0	0	3	3	3	3	0	0	3	30	0	0	10
	4221.7557	I have never smoked	No	No	Yes	Female	No	Yes	Yes	6.25	59	8	30.47	3	3	3	3	0	0	0	10	10	3	3	0	3	0	3	3	0	0	3	3	30	0	30	3	3	10	30	3	10	30	0	3	30	10	10	30
	4276.6384	I smoked more than a year ago	Yes	Yes	Yes	Female	No	No	No	7	38	14	20.18	0	10	3	3	0	0	3	3	3	10	0	0	0	0	0	0	0	30	0	3	10	0	30	30	0	0	10	10	30	10	0	0	3	30	10	10
	4367.2236	I smoked more than a year ago	No	No	No	Male	No	No	No	6	29	5	37.92	0	0	0	0	0	0	0	0	0	3	0	0	3	0	10	0	0	0	10	0	3	0	10	0	0	3	3	3	3	3	3	10	3	3	10	0
	4433.1757	I smoke now	No	No	No	Female	No	No	Yes	2017-05-08	30	4	21.46	0	0	3	0	0	0	3	0	0	3	0	3	3	0	0	0	0	0	10	3	0	0	3	0	3	3	3	0	0	0	10	3	3	3	3	3
	4491.4531	I smoked more than a year ago	No	No	No	Male	No	Yes	No	7	49	3	34.22	0	10	0	3	3	0	3	3	0	3	0	0	3	0	0	0	0	0	30	3	3	0	10	0	0	10	10	0	3	10	0	3	10	3	3	3
	4513.6553	I have never smoked	No	No	No	Male	No	No	No	8	50	4	27.99	3	0	0	3	0	0	3	0	3	0	0	0	0	0	30	0	0	0	30	3	3	0	10	0	0	10	10	10	3	10	10	3	10	10	10	10
	4522.3531	I smoked more than a year ago	No	No	Yes	Female	No	No	Yes	2017-05-06	47	10	33.83	0	3	0	0	0	0	0	10	0	10	0	0	30	0	3	0	3	0	0	3	0	0	10	3	0	10	0	3	30	10	0	30	10	10	3	3
	4526.4420	I have never smoked	No	Yes	Yes	Male	Yes	Yes	No	6	37	3	2017-08-25	3	3	3	0	0	3	10	3	0	30	0	0	10	3	10	0	0	0	0	3	10	0	30	3	0	10	3	3	10	10	3	0	3	3	3	3
	4561.3913	I have never smoked	No	No	Yes	Male	No	No	Yes	2017-05-07	27	5	27.36	3	3	10	3	0	0	3	30	3	3	30	0	30	0	3	0	0	0	30	3	3	10	30	0	10	10	10	10	10	3	3	10	10	30	3	3
	4623.7338	I have never smoked	No	No	No	Male	No	No	No	2017-05-08	26	3	26.59	3	30	10	3	0	0	0	10	3	3	0	0	3	0	3	10	0	0	3	10	10	0	3	0	10	3	30	3	10	3	0	30	3	3	10	3
	4628.2220	I have never smoked	No	No	No	Female	No	Yes	No	2017-05-07	34	8	19.94	3	3	0	3	0	0	0	3	3	10	10	3	30	0	0	3	0	0	10	10	30	10	3	30	10	30	30	30	30	0	0	30	30	3	10	10
	4628.7227	I smoked more than a year ago	No	No	No	Female	No	Yes	Yes	2017-05-06	30	6	22.34	0	0	3	3	3	0	0	3	3	0	0	3	30	0	0	3	0	0	30	3	10	0	3	30	30	10	3	3	10	0	0	0	10	10	10	10
	4664.4693	I smoked more than a year ago	No	No	Yes	Male	No	Yes	No	8	29	7	22.45	0	3	10	10	0	0	0	30	0	0	0	0	10	0	0	30	0	0	3	10	10	0	30	10	30	10	0	10	10	10	0	0	10	30	10	10
	4827.3565	I have never smoked	No	No	Yes	Female	No	Yes	Yes	9	46	4	28.74	3	10	3	3	0	0	0	30	10	10	0	0	30	0	3	0	0	0	30	10	10	0	3	30	10	3	30	3	10	10	0	30	3	30	10	0
	4896.7497	I have never smoked	No	No	Yes	Male	No	No	No	8	26	7	21.22	0	10	3	0	0	0	0	3	0	10	0	0	10	0	3	0	0	0	10	0	10	0	30	3	0	10	0	0	0	10	0	10	3	10	3	0
	4918.9726	I have never smoked	Yes	Yes	Yes	Female	No	Yes	Yes	9	29	9	19.22	0	0	0	3	0	0	0	0	0	30	0	0	0	0	0	0	3	0	0	0	10	0	3	0	0	0	10	0	0	0	0	10	0	10	10	0
	4922.2611	I have never smoked	No	No	Yes	Female	No	Yes	Yes	2017-05-07	37	3	2017-09-28	0	10	10	0	0	0	10	3	3	10	0	0	30	0	0	3	0	0	30	0	3	3	10	10	10	10	30	10	10	0	3	0	3	30	3	30
	4936.4869	I have never smoked	No	No	Yes	Female	No	No	No	7	32	8	20.28	0	10	3	0	0	0	0	10	0	30	3	0	30	0	3	3	0	3	10	0	10	0	10	10	10	30	10	3	10	0	0	30	30	10	3	3
	4965.6183	I have never smoked	No	No	No	Male	No	Yes	No	7	31	7	26.22	0	0	3	0	0	0	3	3	0	3	0	0	10	0	3	0	3	0	0	0	3	0	10	0	0	10	10	3	10	3	3	10	10	10	10	3
	5015.9067	I have never smoked	No	No	No	Female	No	No	No	6	28	8	20.62	0	10	3	0	0	3	0	30	0	3	0	0	10	0	3	0	0	0	10	3	3	0	10	30	3	10	10	3	3	3	0	10	10	10	3	3
	5029.3982	I have never smoked	No	No	No	Male	No	Yes	No	8	37	2	21.61	0	10	0	0	0	3	3	0	3	3	0	0	0	0	0	0	3	0	0	0	3	0	0	0	0	30	3	3	3	3	10	3	30	0	3	10
	5032.7754	I smoked less than a year ago	No	No	No	Male	No	Yes	No	8	33	8	23.89	3	3	0	3	0	0	3	3	3	0	0	0	3	0	0	3	10	0	30	0	3	0	10	3	30	3	10	3	10	3	0	3	3	3	3	3
	5048.5456	I have never smoked	No	No	Yes	Female	No	Yes	Yes	2017-05-07	26	9	26.99	0	3	3	3	10	3	3	10	3	3	10	3	10	3	3	3	3	0	3	3	3	0	10	3	10	0	10	10	10	3	0	10	3	30	3	10
	5051.8475	I have never smoked	No	No	No	Female	No	Yes	Yes	8	26	8	19.57	0	3	0	3	0	0	0	3	3	3	0	0	30	0	0	0	0	0	30	3	3	0	3	0	10	3	10	0	3	0	0	3	3	10	3	3
	5052.5130	I smoked more than a year ago	No	No	Yes	Male	No	Yes	No	2017-05-07	44	9	23.14	0	3	3	3	0	0	0	3	0	3	0	3	30	0	0	0	0	0	0	3	10	0	3	30	3	10	10	0	30	3	0	3	10	3	10	10
	5071.1152	I smoke now	No	No	No	Female	No	No	Yes	2017-05-06	52	2	2017-03-21	3	3	3	0	0	0	3	3	3	10	0	0	30	0	3	0	10	0	0	3	3	0	10	0	3	30	10	0	10	0	3	3	30	10	3	10
	5214.4044	I smoked more than a year ago	No	No	No	Male	No	Yes	No	8	27	5	26.28	3	3	3	0	0	0	0	3	3	10	0	0	10	0	3	0	0	0	3	3	3	0	10	0	10	3	3	3	3	3	10	3	10	10	3	10
	5308.2789	I have never smoked	No	No	No	Male	No	Yes	No	9	33	5	27.77	0	3	0	0	0	0	0	3	0	10	0	0	0	0	3	0	0	0	3	10	3	0	30	3	30	10	10	0	3	3	3	10	10	30	10	10
	5338.2189	I smoked more than a year ago	Yes	No	Yes	Female	No	No	No	5	40	8	37.58	0	0	3	10	0	0	0	3	3	10	0	0	10	0	10	3	0	0	0	3	3	0	10	0	0	3	10	3	3	0	0	0	0	10	3	3
	5400.2758	I smoked less than a year ago	No	No	No	Male	No	No	No	8	41	9	23.95	10	10	3	10	3	0	10	3	10	10	3	3	10	0	10	3	0	10	10	10	10	3	10	10	3	30	10	10	10	3	0	10	30	10	10	10
	5420.3694	I have never smoked	No	No	Yes	Female	No	No	Yes	2017-05-06	33	13	19.59	0	10	10	3	0	3	3	3	3	10	0	0	10	3	3	0	0	0	10	0	10	3	10	3	30	10	0	3	3	10	0	30	30	10	10	30
	5460.0629	I have never smoked	No	No	Yes	Female	No	Yes	No	2017-05-08	35	7	23.24	0	3	3	10	0	0	3	0	0	3	0	0	10	0	0	0	0	0	3	3	3	0	3	10	3	10	10	10	10	3	3	3	10	3	3	0
	5461.6019	I smoked more than a year ago	No	No	Yes	Male	No	Yes	Yes	2017-05-07	30	10	22.41	3	3	10	3	10	0	3	10	10	3	0	10	10	0	10	10	0	0	30	3	30	0	30	3	30	3	10	0	0	10	0	30	10	30	3	3
	5472.9593	I have never smoked	No	No	No	Male	No	Yes	Yes	6	34	5	28.41	0	10	3	0	0	3	0	3	3	10	0	0	3	0	3	0	0	0	10	0	10	0	10	3	10	3	0	3	10	10	0	10	3	3	10	3
	5483.3288	I smoked more than a year ago	No	No	Yes	Female	No	No	No	2017-05-07	32	6	20.75	0	10	3	0	3	0	10	3	0	3	0	3	10	0	0	3	0	0	3	10	10	0	30	10	3	10	30	3	3	3	3	30	10	10	10	0
	5498.4884	I have never smoked	No	No	No	Male	No	No	No	6	33	2	34.02	0	3	10	0	0	0	10	10	3	3	0	0	3	3	3	0	10	0	3	10	3	0	30	3	10	10	30	3	3	10	0	0	10	30	3	10
	5500.8348	I smoke now	No	No	Yes	Male	No	Yes	Yes	8	27	7	27.78	3	0	10	0	10	3	3	10	3	3	0	10	3	3	30	10	3	10	3	3	3	0	10	0	30	30	10	0	30	10	3	10	30	10	10	10
	5526.9646	I smoke now	No	No	Yes	Female	No	Yes	Yes	2017-05-06	45	7	24.62	10	10	0	10	0	0	10	10	10	0	0	10	10	0	0	0	3	0	3	0	0	0	10	0	10	10	10	10	0	10	0	10	10	0	10	10
	5656.6028	I have never smoked	No	No	No	Female	No	No	No	2017-05-07	25	8	19.59	3	10	3	3	3	0	0	10	3	10	0	0	10	0	3	3	0	10	30	10	10	3	30	10	3	30	30	10	30	3	0	30	10	30	10	30
	5766.0728	I have never smoked	No	No	No	Male	No	No	Yes	2017-05-08	33	2	26.83	0	0	3	0	0	0	10	0	0	3	0	0	3	3	0	0	0	0	0	0	0	0	3	0	0	3	3	3	3	3	10	0	3	10	3	0
	5805.7199	I smoked more than a year ago	No	Yes	Yes	Male	No	No	Yes	2017-05-06	39	5	2017-06-28	3	3	3	0	0	0	3	3	10	10	10	0	10	0	10	0	3	0	30	3	10	3	30	0	10	10	30	3	30	10	0	30	10	10	3	3
	5832.2295	I smoked more than a year ago	No	No	Yes	Female	No	No	Yes	7	32	8	19.96	0	0	0	3	0	0	0	3	0	0	30	0	30	0	0	0	0	0	3	0	3	0	0	30	0	0	10	10	3	3	0	0	3	3	10	0
	5906.4995	I smoked more than a year ago	No	No	No	Male	No	Yes	No	2017-05-06	30	3	22.53	3	10	10	3	3	3	10	10	3	10	3	3	3	3	3	0	3	0	30	3	3	3	30	3	10	10	30	10	10	10	3	10	10	10	3	3
	5915.5591	I have never smoked	No	Yes	No	Female	No	Yes	No	8	40	3	2017-01-25	0	3	10	0	0	0	0	10	0	10	0	0	10	0	10	0	0	0	0	0	10	0	10	30	30	10	10	10	30	0	0	0	3	3	0	0
	5953.8351	I have never smoked	No	No	Yes	Male	Yes	No	Yes	7	34	3	24.69	3	0	0	0	0	0	3	3	0	10	10	0	0	0	0	0	0	0	3	3	0	0	3	0	3	3	0	0	3	3	3	0	3	3	10	3
	5978.8366	I have never smoked	No	No	Yes	Female	No	No	No	8	36	8	22.49	0	0	10	10	0	0	0	3	0	3	0	3	30	0	0	0	0	0	3	0	3	0	10	30	3	10	10	30	10	3	0	3	3	3	10	3
	6165.8393	I have never smoked	No	No	No	Female	No	Yes	No	8	30	9	21.26	0	3	10	10	0	0	3	10	0	0	0	0	0	0	0	0	0	0	30	3	0	0	10	30	0	30	3	30	3	0	0	30	0	10	10	30
	6185.4655	I have never smoked	No	No	No	Male	No	No	No	4	27	7	2017-08-21	0	10	3	0	0	3	3	3	0	10	0	0	10	0	10	0	3	0	30	0	3	10	30	0	0	10	3	3	3	0	10	30	10	10	3	10
	6207.7497	I have never smoked	No	No	No	Female	No	No	Yes	8	26	10	24.22	0	3	0	0	0	3	0	0	3	10	3	0	3	0	0	0	0	0	10	0	10	3	3	30	0	3	10	10	10	0	0	10	10	10	3	3
	6250.6991	I smoked more than a year ago	No	No	Yes	Female	Yes	No	Yes	8	30	8	2017-01-27	3	3	10	10	0	0	0	3	0	10	0	0	30	0	0	3	0	0	30	3	10	3	3	10	10	3	10	3	10	3	0	30	3	3	10	3
	6303.1171	I smoked less than a month ago	No	No	No	Male	No	Yes	No	7	46	7	24.93	3	10	10	3	0	0	3	0	3	3	3	0	10	0	10	0	3	0	3	10	10	0	10	90	10	3	10	3	0	0	3	30	3	10	10	3
	6309.4737	I smoked more than a year ago	No	No	No	Female	No	Yes	Yes	7	30	7	22.53	0	10	10	10	0	0	10	3	3	3	0	3	3	0	3	0	0	0	10	3	10	3	10	3	10	10	10	3	3	3	0	0	10	10	10	10
	6324.9037	I have never smoked	No	No	No	Male	Yes	No	No	8	49	5	28.96	3	30	3	0	3	3	3	10	3	10	0	0	10	3	3	3	3	0	10	10	30	0	10	3	3	3	10	3	30	0	3	10	3	10	10	3
	6363.7798	I smoked more than a year ago	No	No	No	Female	No	Yes	No	2017-05-07	27	5	21.97	3	3	3	3	0	0	10	3	3	3	0	0	0	3	0	0	0	30	3	3	0	0	10	0	30	10	30	3	30	30	3	0	3	10	3	10
	6465.4219	I smoked less than a year ago	No	No	No	Male	No	Yes	No	7	34	8	2017-06-22	0	0	0	0	0	0	3	3	3	3	0	0	30	0	10	0	3	0	10	3	3	0	3	3	0	3	10	0	10	0	3	0	3	10	3	0
	6567.0856	I smoked more than a year ago	No	Yes	Yes	Male	No	Yes	No	7	52	3	2017-01-21	3	3	3	3	0	0	10	0	3	3	3	0	0	0	3	0	3	0	0	3	3	0	3	0	0	10	10	10	10	3	0	3	10	3	3	10
	6587.3052	I smoked less than a year ago	Yes	No	Yes	Female	No	Yes	Yes	7	30	10	19.69	3	3	3	10	0	0	10	10	3	3	0	10	30	0	0	3	3	10	0	3	10	0	0	3	3	10	30	30	30	10	0	3	10	0	30	30
	6603.6728	I smoked more than a year ago	No	No	Yes	Male	No	Yes	No	7.85	27	5	24.39	0	0	3	0	0	0	3	10	0	3	0	0	10	0	3	0	0	0	3	3	0	0	10	0	0	0	3	0	3	0	3	3	0	0	10	3
	6698.4530	I have never smoked	No	No	Yes	Female	No	No	No	7	37	6	27.76	10	10	3	3	0	0	3	10	10	3	0	0	10	0	3	3	0	3	10	10	10	10	10	0	3	10	10	10	30	10	0	0	30	10	10	10
	6724.9182	I have never smoked	No	No	Yes	Female	No	Yes	Yes	8	28	9	18.96	0	0	30	3	0	0	3	3	0	3	0	0	30	3	0	0	0	0	30	3	3	0	10	0	30	0	30	3	10	3	3	0	3	10	10	30
	6737.2741	I have never smoked	No	No	Yes	Male	Yes	Yes	No	7	27	8	27.99	0	3	3	3	0	0	0	3	0	3	0	0	10	3	10	3	3	0	10	3	3	3	10	0	0	3	0	30	3	0	0	0	3	10	10	0
	6739.6106	I have never smoked	No	No	No	Female	No	No	No	8	29	9	20.43	3	3	10	3	10	0	0	3	3	3	0	10	10	0	0	3	0	10	10	0	3	10	0	10	30	3	30	30	30	3	0	10	30	0	3	30
	6794.3829	I smoked less than a month ago	No	No	No	Male	No	Yes	No	6.53333333333333	25	8	26.31	0	0	10	0	0	0	0	0	0	3	30	0	0	3	3	0	3	0	0	0	0	0	10	0	0	3	0	3	3	3	3	3	0	90	0	0
	6883.3747	I have never smoked	No	No	No	Male	No	No	No	7	29	7	21.85	0	10	0	3	3	0	10	0	3	3	3	3	3	0	0	0	0	0	10	0	3	0	3	3	10	3	0	10	10	0	0	3	30	0	0	3
	6921.6788	I have never smoked	No	No	Yes	Female	No	Yes	Yes	2017-05-08	34	7	17.44	0	0	10	0	0	0	0	10	10	10	3	0	0	0	0	10	0	30	0	0	30	0	10	90	30	0	30	3	30	0	0	30	0	10	10	10
	6950.3639	I have never smoked	Yes	No	Yes	Male	No	Yes	Yes	2017-05-08	46	6	2017-04-23	3	3	10	0	0	0	0	10	3	10	0	0	90	0	10	3	0	0	10	3	3	0	30	0	0	3	3	3	3	0	0	3	3	10	10	3
	6967.5176	I have never smoked	No	No	No	Female	No	Yes	No	8	29	5	18.26	3	3	3	0	0	0	0	3	3	10	10	0	10	3	3	0	0	0	10	3	3	0	10	10	3	10	10	10	3	3	0	10	10	10	10	10
	6969.0071	I have never smoked	No	No	No	Male	No	Yes	No	2017-05-06	22	3	29.67	0	3	0	0	0	3	0	0	0	3	0	0	30	0	0	0	0	0	90	3	0	30	10	0	0	0	0	3	3	0	0	3	3	10	3	3
	7119.6944	I have never smoked	No	Yes	No	Male	No	No	No	8	30	4	28.91	3	0	3	3	0	3	10	0	3	10	0	0	3	3	10	0	3	0	10	3	10	0	10	0	3	10	3	3	10	10	10	10	10	10	10	10
	7140.9083	I have never smoked	No	No	No	Male	No	No	No	7	30	9	24.49	3	10	10	10	0	0	0	10	3	3	0	0	30	0	0	0	0	0	10	0	3	0	0	10	30	30	3	10	30	0	0	3	10	0	10	10
	7148.2418	I smoke now	No	No	No	Male	No	No	Yes	9	25	8	20.96	0	3	3	0	0	0	3	0	3	3	10	0	30	0	0	0	0	0	30	3	10	0	0	3	0	10	10	3	3	0	0	3	10	10	3	10
	7175.3248	I smoke now	No	No	Yes	Male	Yes	Yes	Yes	8	31	7	26.51	0	0	3	0	0	0	3	10	0	3	10	0	10	0	30	3	0	0	10	0	3	0	10	3	0	3	10	10	10	0	3	10	10	10	3	3
	7205.8477	I have never smoked	No	No	No	Female	No	Yes	Yes	2017-05-06	30	7	19.83	0	10	10	3	0	3	10	10	0	3	3	0	10	0	3	3	0	0	0	3	3	0	30	0	10	10	10	3	10	3	3	10	10	10	10	3
	7223.3542	I smoked more than a year ago	No	No	No	Male	No	No	No	8	25	5	2017-05-19	0	10	0	10	0	0	0	0	0	0	0	0	0	0	0	0	0	30	0	0	10	0	0	3	0	30	10	3	30	3	0	0	30	0	0	30
	7370.9270	I have never smoked	No	No	Yes	Male	Yes	Yes	No	7	33	5	2017-09-22	0	10	3	3	0	0	3	10	0	10	0	0	30	0	3	0	0	30	3	3	3	0	30	10	10	3	3	10	0	3	0	0	3	30	10	3
	7478.9640	I have never smoked	No	No	Yes	Male	No	No	Yes	5.75	58	3	21.22	3	3	3	3	0	0	0	3	0	3	3	0	30	0	3	0	0	0	3	10	3	3	10	0	3	10	10	10	10	3	0	0	10	10	10	10
	7512.8386	I have never smoked	No	No	Yes	Female	Yes	Yes	No	7	30	7	17.63	0	0	10	0	0	0	0	10	0	3	0	0	0	0	0	10	0	0	30	3	3	0	10	30	30	10	10	3	3	3	0	10	10	10	10	10
	7517.8995	I have never smoked	No	No	No	Female	Yes	Yes	No	2017-05-07	33	7	19.57	3	3	3	3	0	0	10	3	3	3	0	3	10	0	0	0	3	0	10	3	3	3	3	0	10	10	30	10	30	3	0	30	10	3	3	10
	7677.8603	I smoked more than a year ago	No	No	No	Female	No	No	Yes	7	28	11	17.63	3	3	10	3	0	0	10	3	0	3	10	0	30	0	0	3	0	0	30	3	10	10	10	10	10	3	10	10	30	10	3	0	10	10	3	3
	7687.5143	I smoked less than a month ago	No	No	No	Male	No	No	No	7	33	2	38.34	0	0	3	0	0	0	0	0	0	3	0	0	3	0	0	0	0	0	10	0	10	0	10	10	0	3	3	10	3	0	0	30	0	10	0	0
	7692.2944	I have never smoked	No	No	No	Male	Yes	No	Yes	8	41	7	27.16	0	3	3	3	3	0	10	3	0	3	3	3	3	0	3	0	0	3	10	3	10	0	10	3	3	10	10	10	10	3	3	0	10	3	10	3
	7702.1019	I have never smoked	No	No	Yes	Female	No	Yes	No	6	39	4	2017-03-20	3	10	3	10	0	0	3	10	3	3	0	3	10	0	0	3	0	10	10	3	10	0	0	10	3	3	10	3	10	3	3	10	3	0	3	10
	7713.1114	I smoke now	No	No	Yes	Male	No	No	Yes	8	28	6	25.13	0	3	10	0	0	0	10	10	0	3	0	0	10	0	3	0	10	0	30	3	3	0	30	10	30	10	10	10	30	3	3	3	10	10	10	10
	7732.4544	I smoke now	No	No	No	Male	No	Yes	Yes	6	46	3	27.17	3	3	3	3	3	0	10	3	3	3	0	0	10	3	3	3	3	0	0	3	3	0	10	0	0	10	30	10	3	3	3	30	10	10	10	10
	7954.4287	I have never smoked	No	No	No	Male	No	No	No	8.25	33	3	19.15	3	3	10	0	0	3	3	3	0	3	0	0	3	3	3	0	0	0	10	3	10	0	10	0	0	3	30	10	10	3	3	10	30	10	3	30
	8068.6705	I have never smoked	No	No	No	Female	No	Yes	No	2017-05-08	56	4	24.22	3	10	3	10	0	0	0	3	3	3	0	0	30	0	0	3	0	3	10	3	3	0	0	3	0	3	10	10	3	0	0	3	3	0	3	10
	8123.5335	I smoked more than a year ago	No	No	Yes	Female	No	No	Yes	2017-05-07	56	7	30.79	3	10	10	0	0	0	0	10	3	10	0	0	30	0	0	0	0	0	10	0	10	0	10	30	10	0	30	30	10	3	0	0	0	10	3	3
	8206.7458	I have never smoked	No	No	Yes	Male	No	Yes	Yes	7	31	5	18.45	3	0	0	0	0	0	0	3	3	10	0	0	10	0	10	0	0	0	3	3	3	0	10	0	0	3	3	0	0	0	0	3	3	10	3	10
	8223.8355	I smoke now	No	No	No	Female	No	No	No	2017-05-07	35	2	19.37	10	3	3	3	0	0	10	0	10	3	0	0	10	0	0	0	0	0	10	10	10	0	0	3	0	10	10	3	0	0	0	3	10	0	10	10
	8234.5437	I smoked less than a year ago	No	No	Yes	Male	Yes	No	No	2017-05-09	28	3	19.88	3	3	3	3	0	0	0	3	3	3	10	0	0	0	10	0	0	10	10	10	0	0	10	0	0	3	10	3	3	3	0	10	3	10	10	3
	8238.0260	I have never smoked	No	No	Yes	Female	No	No	Yes	8	27	12	19.83	0	3	3	10	0	0	10	10	3	10	3	3	30	0	3	0	3	0	30	3	3	3	10	3	30	10	10	10	30	0	3	3	30	10	10	3
	8260.9735	I smoked more than a year ago	No	No	No	Female	No	No	No	8	34	9	25.83	3	10	3	3	3	3	3	3	3	30	0	3	10	0	3	3	0	0	90	0	30	3	30	30	3	10	30	3	90	30	0	30	10	10	3	10
	8289.0736	I have never smoked	No	No	No	Male	No	No	No	8	36	3	24.36	3	3	3	3	3	0	3	10	3	3	0	3	10	0	0	3	3	3	10	3	10	10	0	10	10	3	3	10	10	3	0	3	3	0	3	3
	8294.2945	I have never smoked	No	No	Yes	Male	No	No	Yes	9	30	8	2017-04-21	3	10	10	10	0	0	0	10	3	30	10	0	30	0	10	0	0	0	10	30	10	10	10	3	10	10	90	10	10	3	0	90	10	30	30	10
	8418.3560	I smoke now	No	No	No	Female	No	Yes	Yes	8	28	18	18.47	0	0	3	0	0	0	3	3	0	3	0	0	10	3	0	0	3	0	10	3	3	0	10	3	3	3	3	3	0	3	3	3	3	10	3	0
	8509.9540	I have never smoked	No	No	No	Male	No	Yes	No	2017-05-08	52	4	23.77	0	10	0	10	0	0	0	0	3	3	0	3	30	0	0	3	0	0	10	3	3	0	0	0	0	3	10	10	3	3	0	10	3	0	3	10
	8510.8939	I smoked more than a year ago	No	No	No	Female	No	Yes	Yes	8	29	6	19.23	3	3	10	10	0	0	10	10	3	3	0	0	10	0	0	0	0	30	10	0	3	0	0	30	10	10	0	3	10	30	3	0	10	0	0	10
	8522.1862	I smoked more than a year ago	No	No	Yes	Male	No	No	No	8	29	5	21.91	0	3	3	0	0	0	0	0	0	10	0	0	0	0	10	0	0	0	10	0	0	3	10	0	0	10	10	10	0	0	3	0	10	10	10	10
	8647.9571	I have never smoked	No	No	No	Male	No	Yes	No	2017-05-07	32	3	28.73	3	3	3	3	3	3	3	3	3	10	0	0	10	0	0	0	0	0	30	0	10	0	10	30	10	30	10	10	10	10	0	3	30	10	0	3
	8697.4371	I have never smoked	No	No	No	Male	No	Yes	No	8	40	7	25.51	3	3	10	10	0	0	3	30	10	30	10	0	10	0	0	3	3	0	30	3	3	3	0	10	30	10	3	10	30	3	0	10	10	0	3	10
	8716.6327	I have never smoked	No	No	No	Male	No	Yes	No	9	31	8	22.23	0	0	10	3	0	0	0	10	0	3	0	0	0	0	0	0	0	0	0	3	0	3	10	10	10	0	10	0	10	3	3	0	3	0	3	10
	8729.1271	I smoke now	Yes	Yes	No	Male	Yes	No	No	8	28	2	24.21	3	3	0	3	0	0	3	3	3	30	0	0	10	0	10	0	3	0	30	10	3	10	30	0	10	10	10	3	0	0	10	10	10	10	3	10
	8735.4871	I smoked more than a year ago	No	No	Yes	Female	No	Yes	Yes	9	38	6	24.57	3	0	3	3	0	0	3	3	3	3	0	3	0	0	0	3	3	0	10	0	10	0	0	10	10	0	30	10	10	3	0	3	3	0	10	0
	8747.4605	I have never smoked	No	No	Yes	Male	No	No	No	7	34	7	23.38	10	10	3	10	0	0	3	10	10	10	3	3	3	0	0	10	0	10	10	10	10	10	0	0	10	10	10	10	10	10	0	10	10	0	10	10
	8759.8225	I smoked less than a month ago	No	No	Yes	Female	No	No	Yes	9	56	7	33.06	3	10	0	10	0	0	3	10	3	3	0	0	30	0	0	0	3	0	0	0	10	0	3	3	10	10	30	10	0	10	0	0	10	10	10	10
	8769.3244	I have never smoked	No	No	Yes	Male	No	Yes	No	7	30	4	28.73	0	0	3	0	0	0	0	3	0	3	0	0	10	0	3	0	0	0	0	0	3	0	3	0	3	10	3	0	3	0	0	10	10	10	3	3
	8915.1241	I smoke now	No	No	No	Male	No	No	Yes	7	30	2	27.77	10	3	10	0	0	0	0	0	3	10	0	0	3	0	3	0	3	0	10	3	10	0	30	0	3	10	3	10	3	3	3	30	3	10	10	3
	8988.6337	I have never smoked	No	No	Yes	Female	Yes	Yes	Yes	2017-05-06	46	5	41.87	0	90	3	0	0	0	0	3	0	3	0	0	30	0	3	0	0	0	0	0	90	0	30	0	0	90	90	0	3	10	0	3	90	10	3	90
	8989.7444	I have never smoked	No	Yes	No	Male	No	No	No	8	31	3	24.84	0	3	10	3	0	0	0	0	3	10	0	0	3	0	3	0	3	0	3	10	3	0	30	3	0	10	3	3	3	3	0	3	10	30	0	10
	8996.1641	I smoked less than a year ago	No	No	No	Male	No	No	No	8	35	7	21.38	3	3	10	3	0	0	0	10	3	10	0	0	30	0	0	0	0	0	3	0	3	0	0	30	30	10	30	10	30	3	0	30	10	0	0	10
	9027.4708	I have never smoked	No	No	No	Female	Yes	Yes	No	7	41	10	19.94	3	10	3	10	10	0	3	10	10	10	3	10	10	0	0	10	0	3	30	10	30	10	3	3	30	10	30	10	30	10	0	30	10	10	30	10
	9117.9107	I smoked more than a year ago	No	No	No	Female	Yes	Yes	Yes	8	30	7	18.47	0	3	3	3	0	0	3	10	0	3	0	0	3	0	3	0	3	0	3	3	30	0	3	30	3	10	3	3	3	3	3	30	10	10	3	3
	9167.3843	I smoked more than a year ago	No	No	Yes	Male	Yes	Yes	No	6	41	15	34.03	3	3	10	3	3	3	3	10	3	3	0	3	30	3	3	3	3	0	30	0	3	3	30	10	30	3	30	10	30	3	0	30	3	30	10	10
	9196.9183	I smoked more than a year ago	No	No	No	Male	Yes	Yes	Yes	6	42	5	37.56	0	30	3	10	3	0	3	30	0	3	0	3	3	0	3	3	0	3	3	3	10	0	0	0	3	30	3	3	3	3	0	0	30	30	3	10
	9199.5316	I have never smoked	No	No	No	Male	No	Yes	No	8	33	5	2017-04-29	0	0	10	0	0	0	0	10	0	3	0	0	3	0	0	0	0	0	10	3	10	0	10	0	3	10	0	10	3	0	3	0	10	10	3	10
	9382.3762	I smoked more than a year ago	No	No	Yes	Female	No	Yes	Yes	9	27	8	18.29	0	0	3	3	0	0	10	10	0	10	0	0	30	0	3	3	0	0	30	3	3	0	10	0	3	3	10	10	10	10	3	0	10	10	10	10
	9448.0782	I have never smoked	No	No	No	Male	No	Yes	No	7	37	16	26.87	0	3	10	3	0	0	0	10	0	10	10	0	30	0	0	3	0	0	30	3	10	10	10	3	10	3	10	3	90	0	0	3	3	10	10	30
	9496.4222	I have never smoked	No	No	Yes	Female	No	No	No	2017-03-07	28	9	22.15	3	3	10	3	3	3	3	10	3	10	0	3	10	3	3	0	0	0	10	3	3	0	30	10	0	10	10	10	3	10	0	10	10	30	3	3
	9506.9419	I have never smoked	No	No	Yes	Male	Yes	No	Yes	5	39	9	27.78	0	0	10	0	0	0	3	3	0	10	30	0	30	0	3	0	3	0	3	0	3	0	10	30	3	10	10	10	3	0	3	3	10	3	10	0
	9526.5698	I smoked more than a year ago	Yes	Yes	No	Female	No	Yes	No	2017-05-09	49	6	20.31	3	3	10	3	3	0	10	10	3	10	0	3	0	3	0	0	3	0	0	3	3	0	10	0	0	3	10	3	3	3	0	0	3	10	3	3
	9748.9301	I smoked more than a year ago	No	Yes	No	Female	No	Yes	No	7	30	5	26.17	0	3	3	0	0	0	3	30	0	3	0	3	3	0	0	0	0	0	0	3	10	3	10	0	0	10	10	3	3	10	3	30	10	30	10	10
	9751.8606	I smoked more than a year ago	No	No	No	Male	No	No	No	8	35	3	2017-03-25	3	3	3	0	3	0	3	3	3	10	0	0	0	0	3	3	3	0	0	0	3	0	30	0	3	10	3	10	3	3	3	0	10	30	3	10
	9792.0293	I smoke now	No	No	Yes	Male	No	Yes	Yes	9	18	4	22.47	10	10	10	10	3	0	3	3	10	10	0	3	10	0	0	3	3	0	0	10	10	10	10	30	10	10	10	3	3	10	0	10	10	10	10	10
	9804.9921	I have never smoked	No	No	No	Male	No	No	No	7	28	10	20.72	0	3	30	0	0	0	3	3	3	3	0	0	10	3	3	0	10	10	0	3	3	0	10	30	30	30	10	10	10	3	3	10	30	10	10	30
	9860.4521	I smoked more than a year ago	No	No	No	Female	No	Yes	No	2017-05-08	25	9	30.45	3	3	0	10	0	0	3	10	10	0	0	3	3	0	0	3	0	3	0	10	30	0	10	10	0	30	30	30	30	10	3	10	30	10	10	30
	9869.5777	I have never smoked	No	No	No	Female	No	No	No	6	37	6	2017-11-21	3	0	10	10	0	3	10	3	3	3	0	0	10	0	0	3	0	3	0	10	3	0	3	10	0	10	10	10	10	10	0	3	10	10	30	0
	9927.4231	I smoke now	No	No	No	Male	No	No	No	5	38	3	26.57	0	10	3	3	0	0	10	10	0	30	0	0	90	0	30	0	3	0	90	3	30	0	30	0	10	10	30	10	3	30	10	30	10	30	10	3
	9952.2313	I smoked more than a year ago	No	Yes	Yes	Female	No	Yes	Yes	7	39	9	23.36	3	10	3	10	3	0	3	3	0	3	30	0	0	0	3	0	0	0	0	10	3	0	3	3	0	3	90	10	30	0	0	90	10	10	10	10
	9967.9082	I smoked more than a year ago	No	No	No	Male	Yes	Yes	No	8	29	9	22.58	0	3	10	0	0	3	3	10	0	10	0	0	30	0	3	0	0	0	30	3	10	3	10	0	30	3	30	3	10	0	0	30	3	30	3	3
	9968.9458	I have never smoked	No	No	Yes	Male	No	Yes	No	8	26	5	33.31	0	3	3	3	0	0	0	10	0	3	10	0	0	0	0	0	0	0	3	0	3	3	30	0	0	0	0	3	0	10	0	0	0	30	3	3
	9982.6456	I smoked more than a year ago	No	No	No	Female	No	No	Yes	2017-05-07	30	5	26.49	3	3	3	3	3	0	0	10	0	3	0	3	0	0	0	0	0	0	0	0	10	0	0	0	0	10	3	3	10	3	0	3	10	0	0	10
[truncated: 12 more columns]

## Sheet: Table S2
Table S2 - General and personolized dietary recommendations wich were given to participants
sample	Consume less potatoes	Consume less sunflower oil	Consume more liquid	Distribute your food intake through the day	Do not drink too many sweet drinks	Do not eat instant porridge	Do not overindulge in eggs	Do not overindulge in nuts	Do not overindulge in sweet fruit	Eat berries	Eat eggs	Eat leaf vegetables	Eat less fowl	Eat less honey	Eat less meat	Eat less sweets	Eat less white bread	Eat more fruit	Eat more non-sweet fruit	Eat more vegetables	Eat nuts	Reduce amount of salt in diet	Reduce amount of sugar in diet	Reduce the amount of "empty" calories	Reduce the amount of saturated fat	Reduce the consumption of hard liquor	Start to eat brown and wild rice	Start to eat fermented milk products	Start to eat fish	Try to add flax oil to food more often	Try to add olive oil to food more often	Try to exclude manufactured meat products	You can have a glass of wine
0015.2142	0	1	1	1	0	0	0	0	1	0	0	0	0	0	1	0	0	1	0	1	0	1	1	1	1	0	1	0	0	1	0	0	0
0018.5461	0	0	1	1	0	0	0	0	0	0	0	0	1	0	0	0	0	1	0	1	0	1	1	1	1	0	1	1	0	1	0	1	0
0029.7531	0	0	1	1	0	0	0	0	0	0	0	0	0	0	0	0	0	1	0	1	0	1	1	1	1	0	0	0	0	1	0	0	0
0052.8053	0	0	1	1	0	0	0	0	1	0	0	1	0	0	1	0	0	1	0	1	0	1	1	1	1	0	1	0	1	1	1	0	1
0341.2395	0	0	1	1	0	0	0	0	0	0	0	0	0	0	1	0	0	1	0	1	0	1	1	1	1	0	0	0	1	1	0	0	1
0375.8088	0	0	1	1	0	0	0	0	0	0	0	0	0	1	0	0	0	1	0	1	0	1	1	1	1	0	1	0	0	1	1	0	0
0405.5514	0	1	1	1	1	0	0	0	0	1	0	1	0	0	1	0	0	1	1	1	0	1	1	1	1	0	1	1	0	1	1	1	1
0478.3460	1	0	1	1	1	0	0	0	1	0	0	0	0	1	1	1	0	1	0	1	0	1	1	1	1	0	0	0	0	1	0	0	1
0491.7546	0	1	1	1	0	0	0	0	0	0	0	0	0	0	1	1	0	1	0	1	0	1	1	1	1	0	1	0	0	1	1	1	0
0502.4839	0	1	1	1	0	0	0	0	0	1	0	0	0	1	1	1	0	1	0	1	0	1	1	1	1	0	1	0	0	1	0	1	0
0546.4521	0	1	1	1	1	1	0	1	1	0	0	0	0	1	0	1	0	1	0	1	0	1	1	1	1	0	0	0	0	1	0	0	0
0774.9325	0	0	1	1	0	0	0	0	0	1	0	0	0	0	0	0	0	1	0	1	0	1	1	1	1	0	0	0	0	1	1	1	1
0822.6694	1	1	1	1	1	0	0	0	0	0	0	0	1	0	1	0	1	1	1	1	0	1	1	1	1	0	1	0	0	1	0	1	0
0825.2588	0	1	1	1	0	0	1	1	0	0	0	0	1	0	1	0	0	1	0	1	0	1	1	1	1	0	0	0	0	0	0	0	1
0827.1183	0	1	1	1	1	0	0	0	0	1	0	1	0	0	0	0	1	1	0	1	1	1	1	1	1	0	1	0	0	1	0	0	1
0858.3281	0	1	1	1	1	0	0	1	1	1	0	0	0	0	1	1	1	1	0	1	0	1	1	1	1	0	1	0	0	1	0	1	1
0869.2490	0	1	1	1	0	0	0	0	0	0	0	0	0	0	1	0	0	1	0	1	0	1	1	1	1	0	1	0	0	1	0	0	0
0930.8191	0	1	1	1	0	0	1	0	0	0	0	0	1	1	0	1	0	1	1	1	0	1	1	1	1	0	1	0	0	0	0	0	1
0935.9306	0	0	1	1	1	0	0	0	0	1	0	0	0	0	1	1	0	1	1	1	1	1	1	1	1	0	0	0	0	1	0	0	1
0936.6723	0	0	1	1	0	1	0	0	0	0	0	0	0	0	0	0	0	1	1	1	0	1	1	1	1	0	1	0	0	1	1	0	0
0939.8410	0	0	1	1	0	0	0	0	0	0	0	0	0	0	0	0	0	1	0	1	0	1	1	1	1	0	1	0	0	1	0	1	0
0945.9578	0	1	1	1	0	0	0	1	1	1	0	0	1	1	1	1	0	1	0	1	0	1	1	1	1	0	0	0	0	1	1	0	0
0999.0107	0	0	1	1	0	0	0	0	0	1	0	0	0	0	0	0	0	1	0	1	0	1	1	1	1	0	0	0	0	1	0	0	0
1056.3532	0	1	1	1	1	0	0	0	1	0	0	0	1	0	1	0	0	1	1	1	0	1	1	1	1	0	0	0	0	1	0	1	1
1220.2602	0	0	1	1	0	0	0	0	0	1	0	1	0	0	0	0	0	1	0	1	0	1	1	1	1	0	1	0	1	1	0	0	1
1246.6751	0	1	1	1	0	0	0	0	0	1	0	0	0	0	1	1	1	1	0	1	0	1	1	1	1	0	1	0	1	1	1	1	1
1265.3700	0	0	1	1	0	1	0	1	0	1	0	1	0	0	0	0	0	1	0	1	0	1	1	1	1	0	0	0	0	1	0	0	0
1391.0020	0	0	1	1	0	0	0	0	0	1	0	1	0	0	0	0	0	1	1	1	0	1	1	1	1	0	0	0	0	1	1	0	1
1391.3221	0	1	1	1	0	0	0	0	0	0	0	0	0	0	1	1	0	1	0	1	0	1	1	1	1	0	0	0	0	1	0	0	0
1392.1313	0	1	1	1	0	0	1	0	0	0	0	0	0	0	1	0	0	1	1	1	0	1	1	1	1	0	0	0	0	1	0	0	0
1392.3321	0	0	1	1	0	0	0	0	0	1	0	0	1	0	1	0	0	1	0	1	0	1	1	1	1	0	0	0	0	0	1	0	0
1404.6232	0	0	1	1	0	0	0	0	0	1	0	0	0	0	1	0	0	1	1	1	0	1	1	1	1	0	1	0	0	1	0	1	0
1439.4119	0	0	1	1	0	0	0	0	0	1	0	0	0	0	1	0	0	1	1	1	0	1	1	1	1	0	0	0	0	1	0	1	0
1450.7102	0	1	1	1	0	0	0	1	0	0	0	0	1	0	0	0	0	1	0	1	0	1	1	1	1	0	0	0	0	1	0	0	1
1464.2348	0	1	1	1	0	1	0	0	0	0	0	0	0	1	0	0	0	1	0	1	0	1	1	1	1	0	1	0	1	1	1	0	1
1575.0189	0	1	1	1	1	0	0	0	0	1	0	0	0	0	1	0	0	1	1	1	1	1	1	1	1	0	1	0	0	1	0	1	1
1704.8685	0	0	1	1	0	0	0	0	0	0	0	0	0	0	1	0	0	1	0	1	0	1	1	1	1	0	0	0	0	1	0	1	1
1813.8231	0	0	1	1	0	0	0	0	0	0	0	0	0	0	1	0	0	1	0	1	0	1	1	1	1	0	1	0	1	1	0	1	1
1830.8330	0	1	1	1	0	0	0	0	0	1	0	0	0	0	0	0	0	1	1	1	0	1	1	1	1	1	1	0	0	1	1	1	0
1849.7514	0	1	1	1	1	0	0	0	0	1	0	1	0	0	1	0	0	1	0	1	0	1	1	1	1	0	1	0	1	0	0	0	1
1855.8186	0	0	1	1	0	0	0	0	0	0	0	1	0	0	0	0	0	1	0	1	0	1	1	1	1	0	0	0	0	1	0	0	0
1859.9755	0	0	1	1	0	0	0	0	0	1	1	0	0	0	0	0	0	1	0	1	0	1	1	1	1	0	1	1	1	1	1	0	1
1872.9183	0	0	1	1	0	0	0	1	0	0	0	0	0	0	1	1	1	1	0	1	0	1	1	1	1	0	1	0	0	1	0	1	0
1878.5586	0	0	1	1	0	0	0	0	0	0	0	0	0	0	1	0	0	1	0	1	0	1	1	1	1	0	1	0	0	1	0	1	0
2055.2397	1	0	1	1	1	1	1	0	0	0	0	0	1	0	1	0	0	1	0	1	0	1	1	1	1	0	0	0	0	1	1	1	0
2117.9944	0	0	1	1	0	1	0	0	0	0	0	0	0	0	1	0	0	1	1	1	0	1	1	1	1	0	0	0	0	1	1	1	0
2200.6134	0	0	1	1	0	0	0	0	1	0	0	0	0	0	0	0	0	1	1	1	0	1	1	1	1	0	1	0	0	1	1	0	0
2225.4424	0	1	1	1	0	0	0	0	0	0	0	0	0	0	1	0	0	1	0	1	0	1	1	1	1	0	0	0	0	1	0	1	1
2263.6794	0	0	1	1	0	0	0	0	0	0	0	1	0	0	1	0	0	1	0	1	0	1	1	1	1	0	1	0	0	1	1	1	0
2289.9161	0	1	1	1	1	0	0	0	1	1	1	0	0	0	1	1	1	1	1	1	1	1	1	1	1	0	1	1	0	1	0	1	1
2349.5784	0	0	1	1	0	1	0	0	0	0	0	0	0	0	1	0	0	1	0	1	1	1	1	1	1	0	1	1	0	1	0	0	0
2531.5522	0	1	1	1	0	0	0	0	0	1	0	0	0	0	1	0	0	1	0	1	0	1	1	1	1	0	1	1	0	1	1	1	0
2582.0358	0	1	1	1	0	0	0	0	0	0	0	0	0	0	1	0	0	1	1	1	0	1	1	1	1	0	0	0	0	1	0	1	0
2600.7293	0	1	1	1	0	0	0	0	0	0	0	1	0	0	0	0	0	1	0	1	0	1	1	1	1	0	1	0	0	1	1	0	1
2638.8881	0	0	1	1	0	0	0	1	0	0	0	0	1	0	1	0	0	1	0	1	0	1	1	1	1	0	0	1	0	0	1	1	0
2768.3747	0	1	1	1	0	0	0	0	0	0	0	0	0	0	1	0	1	1	0	1	0	1	1	1	1	0	1	0	0	1	0	1	0
2794.2795	0	0	1	1	0	0	0	0	1	0	0	0	0	0	0	1	0	1	0	1	0	1	1	1	1	0	1	0	0	0	0	1	1
2796.5155	0	1	1	1	0	0	0	0	0	0	0	0	0	0	1	0	0	1	0	1	0	1	1	1	1	0	1	0	0	1	0	1	0
2811.9485	0	0	1	1	0	0	0	0	0	0	0	0	0	0	1	0	0	1	0	1	0	1	1	1	1	0	0	1	0	1	1	0	0
2959.2588	0	1	1	1	1	0	0	0	1	0	1	0	0	0	1	0	0	1	0	1	0	1	1	1	1	0	1	1	0	1	0	0	1
3047.7703	0	1	1	1	0	0	0	0	0	0	0	0	0	0	1	0	0	1	0	1	0	1	1	1	1	0	0	0	0	0	1	1	0
3055.9282	0	0	1	1	0	0	0	0	0	0	0	0	0	0	1	0	0	1	1	1	1	1	1	1	1	0	1	0	0	1	1	1	0
3120.6116	0	1	1	1	1	0	0	0	0	0	0	0	0	0	1	1	1	1	0	1	0	1	1	1	1	0	0	0	0	1	1	1	0
3142.0442	0	0	1	1	0	0	0	0	0	0	0	0	0	0	0	0	0	1	0	1	0	1	1	1	1	0	0	0	0	1	1	0	0
3260.9030	0	0	1	1	0	0	0	1	0	0	0	0	1	0	0	0	1	1	1	1	0	1	1	1	1	0	0	0	0	1	0	1	1
3263.9393	0	1	1	1	1	0	0	0	0	0	0	1	0	0	1	0	0	1	1	1	0	1	1	1	1	1	1	0	0	1	0	0	0
3271.2013	0	0	1	1	0	0	0	0	0	1	0	0	0	1	1	0	0	1	0	1	0	1	1	1	1	0	1	0	0	1	0	0	1
3344.4963	0	0	1	1	0	0	0	0	0	0	0	0	0	0	1	0	0	1	0	1	0	1	1	1	1	0	1	0	0	0	0	0	0
3452.9845	0	0	1	1	0	1	0	0	0	0	0	0	0	0	0	0	0	1	0	1	0	1	1	1	1	0	0	0	0	1	0	0	0
3487.1543	0	1	1	1	1	1	0	0	0	1	0	1	0	1	1	1	1	1	1	1	0	1	1	1	1	1	1	0	0	1	1	1	0
3524.0745	0	0	1	1	0	0	0	0	0	0	1	0	0	0	0	0	0	1	0	1	0	1	1	1	1	0	0	0	0	1	0	0	0
3630.5172	0	1	1	1	0	0	0	0	0	1	0	0	0	0	0	1	1	1	1	1	1	1	1	1	1	0	1	0	0	1	0	0	0
3646.3241	0	0	1	1	0	0	0	0	0	0	0	0	0	0	0	0	0	1	0	1	0	1	1	1	1	0	0	0	0	1	0	0	1
3649.6596	1	1	1	1	0	0	0	0	0	0	0	1	0	0	1	1	0	1	0	1	0	1	1	1	1	0	1	0	0	1	1	1	1
3678.7630	0	1	1	1	1	0	0	0	0	0	0	1	1	0	1	1	1	1	0	1	1	1	1	1	1	0	1	0	0	1	0	1	1
3745.3235	0	0	1	1	0	1	0	0	0	0	1	0	0	0	0	0	0	1	0	1	1	1	1	1	1	0	1	0	0	1	1	0	0
3847.6963	1	0	1	1	0	0	0	0	0	1	0	0	1	1	1	1	0	1	0	1	1	1	1	1	1	0	1	0	0	1	1	1	0
3961.1723	0	1	1	1	0	0	1	0	0	1	0	0	1	0	1	1	1	1	0	1	0	1	1	1	1	0	1	0	0	1	0	1	1
3988.1975	0	0	1	1	0	0	0	0	0	0	0	0	0	0	1	0	0	1	0	1	0	1	1	1	1	0	0	0	0	1	0	1	0
4123.2006	0	1	1	1	0	0	0	0	0	0	0	0	0	0	1	0	1	1	1	1	0	1	1	1	1	0	1	1	0	1	0	1	0
4177.1188	0	0	1	1	0	1	0	0	0	1	0	0	0	0	1	0	0	1	1	1	0	1	1	1	1	0	1	1	0	1	1	1	0
4184.0703	0	0	1	1	0	0	0	0	0	0	0	0	0	0	0	0	0	1	1	1	0	1	1	1	1	0	1	0	0	1	1	0	1
4198.8790	0	0	1	1	0	0	0	1	1	0	0	0	1	1	1	1	0	1	1	1	0	1	1	1	1	0	1	0	0	1	0	1	0
4221.7557	0	0	1	1	0	0	0	0	0	0	0	0	0	0	1	0	0	1	0	1	0	1	1	1	1	0	0	0	0	1	0	1	1
4276.6384	0	0	1	1	0	0	0	0	1	0	0	0	1	1	1	1	0	1	0	1	0	1	1	1	1	0	1	1	0	0	0	0	0
4367.2236	0	1	1	1	0	0	0	0	0	1	0	1	0	0	1	0	0	1	1	1	0	1	1	1	1	0	1	0	0	1	1	1	1
4433.1757	0	0	1	1	0	0	0	0	0	1	0	0	0	0	0	1	0	1	1	1	1	1	1	1	1	0	1	0	0	1	1	0	0
4513.6553	0	0	1	1	0	0	0	0	0	1	0	0	0	0	1	0	1	1	1	1	0	1	1	1	1	0	1	1	0	1	0	1	0
4522.3531	0	1	1	1	0	0	0	0	0	1	0	0	0	0	1	1	0	1	0	1	0	1	1	1	1	0	1	0	0	1	1	1	1
4561.3913	0	1	1	1	0	1	0	0	0	0	0	0	1	0	1	0	0	1	0	1	0	1	1	1	1	0	1	0	0	1	0	1	0
4628.2220	0	1	1	1	0	1	0	1	1	0	0	0	0	1	0	0	0	1	0	1	0	1	1	1	1	0	0	0	0	1	0	0	1
4664.4693	0	0	1	1	0	0	0	0	1	0	0	0	1	0	1	0	0	1	0	1	0	1	1	1	1	0	0	0	0	1	1	0	1
4827.3565	0	1	1	1	1	0	1	0	0	1	0	1	1	1	0	1	0	1	0	1	0	1	1	1	1	0	1	0	0	1	0	1	1
4896.7497	0	1	1	1	0	0	0	0	0	1	0	1	0	0	1	0	0	1	1	1	1	1	1	1	1	0	1	0	0	1	1	1	1
4918.9726	1	1	1	1	0	0	0	0	0	1	1	1	0	0	0	1	1	1	1	1	1	1	1	1	1	0	1	1	0	1	0	0	1
4922.2611	0	0	1	1	1	0	0	0	1	1	0	0	1	0	1	1	1	1	0	1	0	1	1	1	1	0	0	0	0	1	0	0	0
4936.4869	1	1	1	1	1	0	0	0	0	0	0	0	0	0	1	1	1	1	0	1	0	1	1	1	1	0	0	0	0	1	0	1	1
4965.6183	0	1	1	1	0	0	0	0	0	1	0	0	0	0	1	1	1	1	0	1	0	1	1	1	1	0	1	0	0	1	0	1	0
5015.9067	0	1	1	1	0	0	0	0	0	1	0	0	0	1	1	0	0	1	1	1	0	1	1	1	1	0	1	0	0	1	0	1	1
5029.3982	0	0	1	1	1	0	0	0	0	0	0	0	0	0	0	0	1	1	1	1	0	1	1	1	1	0	1	1	0	1	1	0	0
5032.7754	0	0	1	1	0	0	0	0	0	0	0	0	0	0	1	0	0	1	0	1	0	1	1	1	1	1	0	0	0	1	0	0	0
5048.5456	0	1	1	1	0	1	0	0	0	0	0	0	1	0	1	0	0	1	0	1	0	1	1	1	1	0	0	0	0	1	0	1	0
5051.8475	0	0	1	1	0	0	0	0	0	1	0	0	0	0	0	0	0	1	1	1	1	1	1	1	1	0	1	0	0	1	0	0	1
5052.5130	0	0	1	1	0	0	0	0	0	0	0	0	0	1	0	0	0	1	0	1	1	1	1	1	1	0	1	0	0	1	0	0	1
5308.2789	0	1	1	1	0	0	0	0	0	1	0	0	1	0	1	0	0	1	1	1	1	1	1	1	1	0	1	1	0	1	0	1	1
5338.2189	0	0	1	1	0	0	0	0	0	0	0	0	0	0	1	0	0	1	1	1	0	1	1	1	1	0	0	0	0	1	0	1	1
5400.2758	0	1	1	1	0	0	0	0	0	0	0	0	0	0	1	0	0	1	0	1	0	1	1	1	1	0	0	0	0	0	0	1	0
5420.3694	0	1	1	1	0	0	0	0	0	0	0	0	0	0	1	0	0	1	1	1	0	1	1	1	1	0	1	0	0	1	1	1	0
5460.0629	0	0	1	1	0	0	0	0	0	0	0	1	0	0	0	0	0	1	0	1	0	1	1	1	1	0	1	0	0	1	0	0	0
5461.6019	0	1	1	1	1	0	0	0	0	1	0	0	1	0	1	0	1	1	1	1	1	1	1	1	1	0	0	0	0	1	0	1	0
5472.9593	0	1	1	1	1	0	0	0	0	0	0	0	0	0	1	0	0	1	0	1	0	1	1	1	1	0	1	0	0	1	1	1	1
5483.3288	0	1	1	1	1	0	0	0	0	1	0	1	0	0	1	1	1	1	1	1	0	1	1	1	1	0	0	0	0	1	0	0	0
5498.4884	0	0	1	1	0	0	0	0	0	0	0	0	1	0	1	0	0	1	1	1	0	1	1	1	1	1	1	0	0	1	0	1	0
5500.8348	0	1	1	1	0	0	0	0	0	1	0	0	0	0	1	0	0	1	0	1	1	1	1	1	1	0	0	0	0	0	0	1	0
5656.6028	0	1	1	1	0	0	0	0	1	0	0	0	1	0	1	0	0	1	0	1	0	1	1	1	1	0	0	0	0	0	0	1	1
5766.0728	0	0	1	1	0	0	0	0	0	1	0	1	0	0	0	0	0	1	1	1	0	1	1	1	1	0	1	0	0	1	1	0	0
5805.7199	0	1	1	1	1	1	0	0	0	0	0	0	0	0	1	0	1	1	0	1	0	1	1	1	1	0	1	0	0	1	0	1	0
5832.2295	0	0	1	1	0	1	0	0	0	1	0	1	0	1	0	0	0	1	1	1	0	1	1	1	1	0	1	0	0	1	0	0	1
5915.5591	0	0	1	1	1	0	1	0	0	0	0	1	0	1	1	0	0	1	0	1	0	1	1	1	1	0	1	0	1	1	0	1	1
5953.8351	0	0	1	1	0	1	0	0	0	1	0	0	0	0	0	0	0	1	1	1	1	1	1	1	1	0	1	1	0	1	1	0	0
5978.8366	0	0	1	1	0	0	0	1	0	0	0	0	0	1	1	1	0	1	0	1	0	1	1	1	1	0	1	0	0	1	0	0	1
6165.8393	0	1	1	1	0	0	0	1	0	1	0	0	0	1	1	0	0	1	1	1	0	1	1	1	1	0	1	1	0	1	1	0	0
6185.4655	0	1	1	1	1	0	0	0	0	1	0	0	0	0	1	0	0	1	1	1	0	1	1	1	1	0	1	0	0	1	1	1	0
6207.7497	0	1	1	1	1	0	0	0	0	0	0	0	0	1	0	1	0	1	0	1	0	1	1	1	1	0	1	0	0	1	0	0	1
6303.1171	0	1	1	1	1	0	1	0	0	0	0	0	0	1	1	0	0	1	1	1	0	1	1	1	1	0	1	0	0	1	0	1	0
6324.9037	0	1	1	1	0	0	0	0	0	0	0	0	0	0	1	1	0	1	0	1	0	1	1	1	1	0	0	0	0	1	0	1	0
6363.7798	0	0	1	1	0	0	0	0	0	1	0	0	0	0	1	0	0	1	0	1	0	1	1	1	1	0	1	1	0	0	0	0	0
6465.4219	0	0	1	1	0	0	0	0	0	1	0	1	0	0	0	0	0	1	0	1	1	1	1	1	1	0	1	0	0	1	0	1	0
6567.0856	0	0	1	1	0	0	0	0	0	1	1	0	0	0	0	0	0	1	0	1	0	1	1	1	1	0	1	1	0	1	0	1	0
6587.3052	0	0	1	1	0	0	0	1	0	0	0	0	0	0	0	0	0	1	0	1	0	1	1	1	1	0	0	0	0	0	0	0	0
6603.6728	0	0	1	1	0	0	0	0	0	1	0	0	0	0	1	0	1	1	1	1	1	1	1	1	1	0	1	0	0	1	1	1	0
6698.4530	0	0	1	1	0	0	0	0	0	0	0	0	0	0	1	0	0	1	0	1	0	1	1	1	1	0	0	0	0	1	0	1	0
6737.2741	0	0	1	1	0	0	0	1	0	1	0	1	0	0	1	0	0	1	1	1	0	1	1	1	1	0	0	0	0	1	1	1	1
6739.6106	0	1	1	1	0	0	0	1	1	0	0	0	0	0	0	0	0	1	0	1	0	1	1	1	1	0	0	0	0	0	0	0	1
6794.3829	0	0	1	1	1	1	0	0	0	1	0	1	1	0	1	0	0	1	1	1	0	1	1	1	1	0	1	1	1	1	1	1	1
6883.3747	0	0	1	1	0	0	0	0	0	0	0	0	0	0	0	0	0	1	0	1	0	1	1	1	1	0	1	0	1	1	1	0	0
6921.6788	0	1	1	1	0	0	0	0	1	0	1	0	0	1	1	0	0	1	0	1	0	1	1	1	1	0	0	1	0	0	0	0	1
6950.3639	0	0	1	1	0	0	1	0	0	0	0	0	0	0	1	0	0	1	1	1	0	1	1	1	1	0	0	0	0	1	1	1	1
6967.5176	0	1	1	1	1	1	1	0	0	0	0	0	0	0	1	0	0	1	1	1	0	1	1	1	1	0	1	0	0	1	0	1	1
6969.0071	0	0	1	1	0	0	0	0	0	0	1	0	0	0	1	0	0	1	1	1	0	1	1	1	1	0	1	0	0	1	1	0	1
7119.6944	0	1	1	1	1	0	0	0	0	0	0	0	0	0	1	1	1	1	0	1	0	1	1	1	1	0	1	0	0	1	1	1	0
7140.9083	0	0	1	1	0	0	0	0	1	0	0	0	0	0	0	0	0	1	0	1	0	1	1	1	1	0	1	0	0	1	1	0	1
7148.2418	0	0	1	1	0	1	0	0	0	0	1	0	0	0	0	1	0	1	1	1	0	1	1	1	1	0	1	0	0	1	0	0	0
7175.3248	0	1	1	1	0	1	0	0	0	0	0	0	0	0	1	0	1	1	0	1	0	1	1	1	1	0	0	0	0	1	0	1	0
7205.8477	0	1	1	1	0	0	0	0	0	1	0	0	0	0	1	1	0	1	0	1	0	1	1	1	1	0	0	0	0	1	0	1	0
7223.3542	0	0	1	1	0	0	0	0	1	0	1	0	0	0	0	0	0	1	0	1	0	1	1	1	1	0	1	1	1	0	0	0	1
7370.9270	0	0	1	1	1	0	0	0	0	0	0	0	1	0	1	0	1	1	1	1	0	1	1	1	1	0	1	0	0	0	1	1	0
7478.9640	0	0	1	1	1	0	0	0	1	0	0	0	0	0	1	1	0	1	0	1	0	1	1	1	1	0	1	0	0	1	0	1	1
7517.8995	0	1	1	1	0	0	0	0	0	1	0	0	0	0	0	0	0	1	0	1	0	1	1	1	1	0	1	0	0	1	0	0	0
7677.8603	0	0	1	1	0	1	0	0	0	0	0	0	0	0	1	1	0	1	0	1	0	1	1	1	1	0	0	0	0	1	0	0	0
7687.5143	0	1	1	1	1	0	0	0	0	1	0	1	0	0	1	0	0	1	1	1	0	1	1	1	1	0	1	0	1	1	1	0	1
7692.2944	0	0	1	1	0	0	0	0	0	0	0	0	0	0	1	0	0	1	0	1	0	1	1	1	1	0	1	0	0	1	0	1	0
7702.1019	0	1	1	1	0	0	0	0	0	0	0	0	0	0	0	0	0	1	0	1	0	1	1	1	1	0	0	0	0	0	0	0	0
7713.1114	0	0	1	1	0	0	1	0	0	1	0	0	0	0	1	0	0	1	0	1	0	1	1	1	1	1	1	0	0	1	0	1	0
7954.4287	0	1	1	1	1	0	0	0	0	0	0	0	0	0	1	0	0	1	0	1	0	1	1	1	1	0	1	0	0	1	0	1	0
8068.6705	0	0	1	1	0	0	0	0	0	0	0	0	0	0	0	0	0	1	1	1	0	1	1	1	1	0	0	0	0	1	0	0	1
8123.5335	0	0	1	1	0	0	0	1	0	1	0	0	0	1	1	0	0	1	0	1	0	1	1	1	1	0	1	0	0	1	0	0	1
8206.7458	0	0	1	1	0	0	0	0	0	1	0	0	0	0	1	1	1	1	1	1	1	1	1	1	1	0	1	0	0	1	1	1	1
8234.5437	0	1	1	1	0	1	0	0	0	1	0	0	0	0	1	0	0	1	1	1	0	1	1	1	1	0	1	1	0	0	0	1	1
8238.0260	0	0	1	1	0	0	0	0	0	0	0	0	0	0	1	1	0	1	0	1	0	1	1	1	1	0	1	0	0	1	0	1	0
8260.9735	1	1	1	1	0	0	0	0	0	0	0	0	0	1	1	1	0	1	0	1	0	1	1	1	1	0	0	0	0	1	0	1	0
8289.0736	0	0	1	1	0	0	0	0	0	0	0	0	0	0	0	0	0	1	0	1	0	1	1	1	1	0	0	0	0	1	1	0	0
8418.3560	0	0	1	1	0	0	0	0	0	1	0	1	0	0	1	1	0	1	1	1	0	1	1	1	1	0	1	0	0	1	1	0	0
8509.9540	0	1	1	1	0	0	0	0	0	0	0	0	0	0	0	0	0	1	1	1	0	1	1	1	1	0	0	0	0	1	0	0	1
8510.8939	0	0	1	1	0	0	0	0	0	1	0	0	0	1	0	0	0	1	0	1	0	1	1	1	1	0	1	0	1	0	1	0	0
8522.1862	0	0	1	1	0	0	0	0	0	1	0	0	0	0	1	0	1	1	1	1	0	1	1	1	1	0	1	1	0	1	0	1	1
8647.9571	0	0	1	1	1	0	0	0	1	0	0	0	0	1	1	0	0	1	0	1	0	1	1	1	1	0	1	0	1	1	0	0	0
8697.4371	1	1	1	1	1	1	0	0	0	0	0	0	0	0	0	0	0	1	0	1	0	1	1	1	1	0	0	0	0	1	1	0	0
8729.1271	1	1	1	1	1	0	0	0	0	0	0	0	0	0	1	0	0	1	1	1	0	1	1	1	1	0	1	0	0	1	0	1	0
8735.4871	0	0	1	1	0	0	0	0	0	0	0	1	0	0	0	1	0	1	0	1	0	1	1	1	1	0	0	1	0	1	0	0	0
8747.4605	0	1	1	1	1	0	0	0	0	0	0	0	0	0	0	1	1	1	0	1	0	1	1	1	1	0	0	0	0	0	0	0	0
8759.8225	0	0	1	1	0	0	0	0	1	0	0	0	0	0	0	0	0	1	1	1	0	1	1	1	1	0	1	0	0	1	0	0	0
8769.3244	0	1	1	1	0	0	0	0	0	1	0	0	0	0	0	0	0	1	1	1	1	1	1	1	1	0	1	0	0	1	1	1	1
8915.1241	0	1	1	1	0	0	0	0	0	1	0	0	0	0	1	0	1	1	1	1	0	1	1	1	1	0	1	0	0	1	1	1	1
8988.6337	0	0	1	1	0	0	1	0	0	1	0	0	0	0	1	1	0	1	1	1	1	1	1	1	1	0	1	0	0	1	0	1	1
8996.1641	0	1	1	1	0	0	0	0	1	0	0	0	0	1	0	0	1	1	0	1	0	1	1	1	1	0	1	0	1	1	0	0	1
9027.4708	0	1	1	1	0	0	0	0	0	0	0	0	0	0	0	0	0	1	0	1	0	1	1	1	1	0	0	0	0	1	0	0	0
9117.9107	0	1	1	1	0	0	0	0	0	1	0	0	0	1	0	1	1	1	1	1	0	1	1	1	1	0	1	0	0	1	1	1	0
9167.3843	0	1	1	1	0	0	0	0	1	0	0	0	1	0	1	0	0	1	0	1	0	1	1	1	1	0	0	0	0	1	0	1	0
9196.9183	0	0	1	1	0	0	0	0	0	1	0	0	1	0	0	0	0	1	1	1	0	1	1	1	1	0	0	0	0	1	1	1	0
9199.5316	0	0	1	1	0	0	0	0	0	0	0	0	0	0	1	0	0	1	1	1	0	1	1	1	1	0	1	0	0	1	1	0	1
9382.3762	0	0	1	1	1	0	0	0	0	0	0	0	0	0	1	1	0	1	0	1	0	1	1	1	1	0	0	0	0	1	0	1	0
9448.0782	0	0	1	1	0	1	0	0	1	0	0	0	0	0	1	0	1	1	0	1	0	1	1	1	1	0	0	0	0	1	0	0	1
9496.4222	0	1	1	1	0	0	0	0	0	0	0	0	1	0	1	1	1	1	1	1	0	1	1	1	1	0	1	0	0	1	0	1	0
9506.9419	0	0	1	1	0	1	0	0	1	1	0	1	0	1	1	0	0	1	1	1	0	1	1	1	1	0	1	0	0	1	0	1	0
9526.5698	0	0	1	1	0	0	0	0	0	0	0	0	0	0	1	0	0	1	1	1	0	1	1	1	1	0	1	1	0	1	0	0	0
9748.9301	0	1	1	1	0	0	0	0	0	1	0	0	1	0	1	0	0	1	1	1	0	1	1	1	1	0	1	0	0	1	0	0	0
9751.8606	0	0	1	1	0	0	0	0	0	1	0	0	1	0	1	0	0	1	1	1	0	1	1	1	1	0	0	1	0	1	1	1	0
9792.0293	0	1	1	1	0	0	0	0	0	0	0	0	0	1	1	1	0	1	1	1	0	1	1	1	1	0	0	0	0	1	0	0	0
9804.9921	0	1	1	1	0	0	0	0	1	0	0	0	0	1	1	0	0	1	0	1	0	1	1	1	1	1	1	0	0	0	0	1	0
9860.4521	0	1	1	1	0	0	0	1	0	0	0	0	0	0	1	0	0	1	0	1	0	1	1	1	1	0	0	0	0	1	0	0	0
9869.5777	0	0	1	1	0	0	0	0	0	0	0	1	0	0	0	0	0	1	0	1	0	1	1	1	1	0	0	0	0	1	0	0	0
9952.2313	0	1	1	1	0	1	0	0	0	1	0	0	0	0	0	0	0	1	0	1	0	1	1	1	1	0	1	1	0	1	0	1	0
9967.9082	0	1	1	1	1	0	1	0	0	1	0	0	1	0	1	1	0	1	0	1	0	1	1	1	1	0	1	0	0	1	0	1	0
9968.9458	0	0	1	1	0	1	0	0	0	1	1	0	1	0	1	1	0	1	1	1	0	1	1	1	1	0	1	1	0	1	1	0	1
9982.6456	0	0	1	1	0	0	0	0	0	1	1	0	0	0	0	1	0	1	0	1	0	1	1	1	1	0	1	1	1	1	1	0	1

## Sheet: Table S3
Table S3 - Connection between questionnaire results and dietary recommendations
General recommendations
Recommendation	Comments
Eat more vegetables	Not less than 300 g daily
Distribute your food intake through the day	Have 5-6 meals per day
Reduce amount of sugar in diet
Reduce amount of salt in diet
Consume more liquid	Total amount of free liquid should be 30-40 ml per 1 kg of body mass daily. Free liquid refers to still and non-sweet water, including rose hips infusion, tea (better green or herbal).
Eat more fruit	Not less than 200 g of fruit and berries.
Reduce the amount of saturated fat	Cut down on fast food, sausages, pork.
Reduce the amount of «empty» calories	Cut down on sweet soda, white flour products, sugar, fast food, chips, mayonaise.
Personalized recommendations based on the resuts of questionnaire
Recommendation	Recommended frequency	Condition (recommend if the following is true)
Consume less potatoes	not more than twice per week.	Subject consumes the product more than once daily.
Eat leaf vegetables.	daily	Subject does not consume the product.
Do not overindulge in sweet fruit (for example, bananas, grapes, persimmon, figs, dates)	not more than twice per week.	Subject consumes the product more than once daily.
Eat more fruit (avocado, pears, citrus, strawberry, raspberry, blackberry)	200-300 g daily	Subject consumes the product less than several times monthly.
Eat berries	200-300 g daily	Subject does not consume the product.
Eat less white bread	Replace with wholegrain bread	Subject consumes the product more than once daily.
Do not eat instant porridge	Replace it with cooked porridge	Subject consumes the product more than several times weekly.
Start to eat brown and wild rice	Replace white rice with these alternatives.	Subject does not consume the product.
Eat less sweets		Subject consumes the product more than 1-2 times daily.
Eat less honey	Not more often that 3 times weekly, 1-2 tea spoonfuls per time	Subject consumes the product more than 1-2 times daily.
Do not drink too many sweet drinks.		Subject consumes the product more than 1-2 times daily.
Start to eat fermented milk products.	up to 200 ml daily	Subject does not consume the product.
Eat less meat	1-2 times per week	Subject consumes the product more than several times weekly.
Try to exclude manufactured meat products		Subject consumes the product less than several times monthly.
Eat less fowl	Not more than 150 g daily	Subject consumes the product more than 1-2 times daily.
Start to eat fish	Not less than 2 times weekely, but not less than 150-200 g at a time	Subject does not consume the product.
Eat eggs	2-3 eggs per week	Subject does not consume the product.
Do not overindulge in eggs	2-3 eggs per week	Subject consumes the product more than 1-2 times daily.
Eat nuts	Several times per week, 20-30 g at a time	Subject does not consume the product.
Do not overindulge in nuts	Several times per week, 20-30 g at a time	Subject consumes the product more than 1-2 times daily.
Consume less sunflower oil		Subject consumes the product more than several times weekly.
Try to add olive oil to food more often	2-3 times weekly	Subject consumes the product less than several times monthly.
Try to add flax oil to food more often	3 times weekly	Subject consumes the product less than several times monthly.
You can have a glass of wine	1-2 times a week	Subject does not consume the product.
Reduce the consumption of hard liquor to several times per month		Subject consumes the product more than several times weekly.

## Sheet: Table S5
Table S5 - Statistics for questionnaire results.
Factor	Type	Mean (for numeric factors)	Sd (for numeric factors)	value_1 (for categorical factors)	value_2 (for categorical factors)	N_value_1 (for categorical factors)	N_value_2 (for categorical factors)	Log_transformed	Log_mean	Log_sd
smoking	logical			FALSE	TRUE	187	20
diseases	logical			FALSE	TRUE	126	81
gender	categorial			M	F	110	97
antibiotics	logical			FALSE	TRUE	177	30
vitamins	logical			FALSE	TRUE	94	113
medical_drugs	logical			FALSE	TRUE	125	82
age	numeric	34.4879	9197-08-01					TRUE	5115-03-01	0.2348
bmi	numeric	24.2274	9014-04-01					TRUE	3.1688	0.19
alcohol_drinks	numeric	5845-07-01	7083-06-01					TRUE	5225-01-01	1.1125
fat	numeric	24.6667	21.3887					TRUE	8628-02-01	0.9103
grains	numeric	32.9227	26.604					TRUE	3.1255	0.9815
fruit	numeric	24.9952	19.7126					TRUE	9158-02-01	0.8267
meat	numeric	46.599	28.0679					TRUE	6213-03-01	0.7934
dairy	numeric	26.5362	24.5987					TRUE	8836-02-01	0.9947
sleep_hours	numeric	3944-07-01	1.045					TRUE	9906-01-01	0.1439
starch	numeric	33.1739	26.4582					TRUE	3.1618	0.9355
sweet	numeric	37.4493	31.9728					TRUE	2546-03-01	0.9249
vegetables	numeric	69.8647	49.0716					TRUE	4.0371	0.6817
number_of_meals	numeric	4879-06-01	3.0812					TRUE	7544-01-01	0.4965

## Sheet: Table S6
Table S6 - Associations between long-term diet and microbiota composition (results of MaAsLin).
P-value	Beta	Factor	Factor value (for categorical and logical factors)	Taxon	Rank	Adj. p-value
1e-05	0.0563	antibiotics	TRUE	Firmicutes;Bacilli	class	0.0028
2.6e-05	0.054	antibiotics	TRUE	Firmicutes;Bacilli;Lactobacillales	order	0.0085
0.000107	0.0261	medical_drugs	TRUE	Proteobacteria;Gammaproteobacteria	class	0.015
6e-06	0.0172	dairy		Firmicutes;Bacilli;Lactobacillales;Streptococcaceae;Streptococcus;OTU1254|NN=Streptococcus_vestibularis_AY188353|D=96.7	species	0.0183
1e-05	0.0562	bmi		Firmicutes;Clostridia;Clostridiales;Eubacteriaceae;Eubacterium;OTU604|NN=Eubacterium_desmolans_EUBRRDO|D=93.8	species	0.0183
0.000231	0.0249	medical_drugs	TRUE	Proteobacteria	phylum	0.0277
5.5e-05	0.0169	dairy		Firmicutes;Bacilli;Lactobacillales;Streptococcaceae	family	0.0338
4.3e-05	0.0455	antibiotics	TRUE	Firmicutes;Bacilli;Lactobacillales;Streptococcaceae;Streptococcus;OTU1254|NN=Streptococcus_vestibularis_AY188353|D=96.7	species	0.0426
5e-05	0.0144	fruit_veg		Firmicutes;Clostridia;Clostridiales;Clostridiaceae;Clostridium;OTU525|NN=Clostridium_clariflavum_NR_102987.1|D=78.1	species	0.0426
5.8e-05	-0.0056	dairy		Firmicutes;Clostridia;Clostridiales;Lachnospiraceae;unclassified;OTU1669|NN=Clostridium_glycyrrhizinilyticum_AB233029|D=92.2	species	0.0426
0.000338	0.0237	medical_drugs	TRUE	Proteobacteria;Gammaproteobacteria;Enterobacteriales	order	0.0541
9.2e-05	-0.0127	meat		Bacteroidetes;Bacteroidia;Bacteroidales;Prevotellaceae;Prevotella;OTU469|NN=Prevotella_copri_AB064923|D=96.3	species	0.0564
0.000682	0.015	dairy		Firmicutes;Bacilli	class	0.0637
0.000108	0.0151	dairy		Firmicutes;Bacilli;Lactobacillales;Streptococcaceae;Streptococcus	genus	0.0659
8.7e-05	0.0659	antibiotics	TRUE	Firmicutes;Clostridia;Clostridiales;Lachnospiraceae;Blautia	genus	0.0659
0.000129	0.0132	fruit_veg		Firmicutes;Clostridia;Clostridiales;Oscillospiraceae;Oscillibacter;OTU962|NN=Oscillibacter_valericigenes_AB238598|D=89.7	species	0.0676
0.001282	0.094	antibiotics	TRUE	Lachnospiraceae-dominant	coop	0.0759
0.001898	-0.051	gender	M	Bacteroides-dominant	coop	0.0759
0.000229	0.0097	fruit		Firmicutes;Clostridia;Clostridiales;Clostridiaceae;Clostridium;OTU525|NN=Clostridium_clariflavum_NR_102987.1|D=78.1	species	0.0811
0.000238	0.0077	fruit_veg		Firmicutes;Clostridia;Clostridiales;Eubacteriaceae;Eubacterium;OTU916|NN=Eubacterium_siraeum_EUBRRDV|D=93.2	species	0.0811
0.000231	0.0238	fruit_veg		Firmicutes;Clostridia;Clostridiales;Oscillospiraceae;Oscillibacter;OTU905|NN=Oscillibacter_valericigenes_AB238598|D=92.8	species	0.0811
0.000242	0.0241	medical_drugs	TRUE	Proteobacteria;Gammaproteobacteria;Enterobacteriales;Enterobacteriaceae;unclassified;OTU1298|NN=Escherichia_coli_AM157447|D=97	species	0.0811
0.000268	0.0181	fruit_veg		Firmicutes;Clostridia;Clostridiales;Lachnospiraceae;unclassified;OTU866|NN=Butyrivibrio_crossotus_FR733670|D=90.4	species	0.0823
0.001177	-0.0109	diseases	TRUE	Proteobacteria;Deltaproteobacteria	class	0.0824
0.003214	-0.0669	antibiotics	TRUE	Ruminococcaceae-dominant	coop	0.0857
0.001579	-0.0435	antibiotics	TRUE	Firmicutes;Negativicutes	class	0.0884
0.000317	-0.0078	grains		Firmicutes;Clostridia;Clostridiales;Lachnospiraceae;Blautia;OTU1676|NN=Ruminococcus_torques_AB910746|D=95.7	species	0.0896
0.000304	0.0418	antibiotics	TRUE	Firmicutes;Bacilli;Lactobacillales;Streptococcaceae;Streptococcus	genus	0.0927
0.000242	0.0241	medical_drugs	TRUE	Proteobacteria;Gammaproteobacteria;Enterobacteriales;Enterobacteriaceae;unclassified	genus	0.0927
0.001162	0.0145	dairy		Firmicutes;Bacilli;Lactobacillales	order	0.0941
0.001177	-0.0109	diseases	TRUE	Proteobacteria;Deltaproteobacteria;Desulfovibrionales	order	0.0941

## Sheet: Table S7
Table S7 - Identifiers of gut metagenomes paired by subject. For participants who collected a sample only before the diet intervention, “not_defined” value is given for the second time point (after the intervention).
Sample ID
Before diet	After diet
2281.4816	5431.2950
7053.2148	9487.0126
9157.5277	9467.8361
2860.7373	2471.7977
6567.0856	6162.5626
9573.2337	2949.2322
3980.7102	2169.1189
2161.0219	not defined
0945.9578	3342.0816
2289.9161	4786.3176
9382.3762	2041.4067
8123.5335	7355.6121
2624.9105	8159.9586
0774.9325	0659.6005
4965.6183	1554.4842
1663.3759	1136.1455
0375.8088	1101.8455
8697.4371	7338.3558
0255.2643	6116.2467
7732.4544	not defined
1325.0541	5195.1273
0936.6723	8192.3682
4491.4531	not defined
7205.8477	6767.0764
9751.8606	5177.4627
3524.0745	0157.4427
0858.3281	2203.8952
9553.2153	not defined
5460.0629	6055.7724
9748.9301	2708.3730
6207.7497	2948.3520
2811.9485	9009.1901
8510.8939	4598.8802
2794.2795	0448.7483
1849.7514	5649.0930
9869.5777	2011.7258
4526.4420	4979.7806
6324.9037	1764.7944
5805.7199	3382.4054
5400.2758	2463.2106
1220.2602	2137.4277
3326.6751	not defined
5071.1152	not defined
1439.4119	4024.4024
4513.6553	9317.6430
0364.3263	8066.3770
5991.2833	4407.0290
9354.7190	9047.4087
9422.6846	7551.6764
8522.1862	9638.5450
7370.9270	3406.9930
8996.1641	3811.5785
9619.6564	not defined
8759.8225	1325.7310
1872.9183	9672.3420
6557.7266	1126.2280
5032.7754	9502.5286
6309.4737	7845.6888
0029.7531	9288.3358
0018.5461	3621.3976
5766.0728	9038.4509
9952.2313	5440.1068
0935.9306	4383.4761
9196.9183	3570.8185
0822.6694	3374.2662
4896.7497	2224.6551
8988.6337	7619.8041
1464.2348	0184.3414
8289.0736	9998.7243
4123.2006	6082.8482
0405.5514	6846.0001
2531.5522	4805.5296
6603.6728	5645.8119
2762.5849	not defined
1265.3700	2686.3251
5308.2789	8526.3439
4610.4584	7645.7783
3847.6963	9417.5123
8206.7458	4369.6640
2055.2397	1506.5729
6465.4219	3500.2982
0825.2588	6189.1553
5483.3288	1369.1726
3260.9030	1376.5083
4433.1757	3509.1713
6921.6788	8377.9938
5051.8475	2201.2088
5214.4044	6442.5775
3745.3235	2630.2660
6724.9182	9112.8931
0442.0226	7345.2108
8260.9735	8145.6084
8716.6327	4060.5845
2349.5784	4539.4752
5420.3694	8865.0593
0479.7971	not defined
2225.4424	0902.2485
4522.3531	0881.5357
0491.7546	0462.8714
9167.3843	6619.0284
5052.5130	7585.9054
4184.0703	8603.9533
9307.9005	not defined
4367.2236	0650.1959
7175.3248	6628.8167
4936.8654	2531.3081
4276.6384	8110.1763
8223.8355	not defined
9199.5316	3508.4011
6587.3052	7652.6524
5048.5456	1724.2500
7677.8603	5452.9398
4827.3565	5762.0001
0827.1183	0867.4198
2638.8881	6453.3316
3649.6596	2679.2146
4198.8790	1466.0741
1855.8186	9869.1300
8086.7873	4131.2353
2200.6134	7001.7122
8238.0260	4639.0326
1392.3321	6461.4097
5472.9593	8163.5861
3263.9393	8593.3754
1878.5586	4954.3942
1404.6232	3821.1911
9117.9107	6226.5533
7512.8386	7837.4094
2117.9944	4175.9833
1392.1313	2824.8553
1246.6751	4397.6026
3961.1723	1095.1675
6967.5176	0455.3042
3080.7864	6433.2259
7692.2944	8392.9118
7140.9083	5208.6613
0999.0107	0062.6990
5015.9067	3398.9810
4214.3270	1339.5392
1830.8330	6239.3538
1391.3221	9900.9120
8769.3244	6216.8811
0015.2142	2749.2123
1662.2652	6579.4456
9526.5698	5901.2442
4936.4869	6838.1087
9860.4521	6542.3062
2768.3747	8545.2996
5526.9646	3717.3146
5915.5591	5571.6946
9496.4222	9877.0785
3142.0442	2035.5716
6363.7798	9827.4449
3336.7182	0754.3462
5978.8366	3395.4926
1575.0189	0697.1105
4177.1188	6619.1282
7687.5143	9491.7137
4221.7557	9290.0263
6739.6106	6625.1041
3120.6116	7323.6938
1399.6063	not defined
4561.3913	1131.6205
1450.7102	5428.4996
7223.3542	4936.8297
6185.4655	5833.0305
8294.2945	2662.6957
8735.4871	5903.6915
1391.0020	6685.1167
7478.9640	6059.6938
0018.0015	1690.7617
9982.6456	1999.2107
0546.4521	7888.1511
7702.1019	5444.1373
0481.4844	3143.5845
0869.2490	4662.4581
7713.1114	0925.7877
3678.7630	4608.3525
3344.4963	5190.7310
2600.7293	8128.3210
5498.4884	6823.8697
4664.4693	5643.4804
9967.9082	9107.4321
3679.3767	4527.6463
0502.4839	2924.1663
8729.1271	7926.3505
6883.3747	9005.7806
6698.4530	1349.6904
0104.7097	not defined
8509.9540	0227.9581
8068.6705	7456.7375
6794.3829	2945.2516
7517.8995	9270.0591
1056.3532	0531.5710
5953.8351	6228.6616
4628.2220	9463.4349
6737.2741	6853.6630
6969.0071	5583.5419
7954.4287	1282.3023
3195.4116	not defined
6250.6991	not defined
5029.3982	5576.0413
3047.7703	8826.8943
8234.5437	8375.0119
5500.8348	0407.6051
1859.9755	9702.4227
2796.5155	0917.8080
3409.8677	2478.4095
9027.4708	7909.3039
7119.6944	3159.0551
6347.2223	5298.4154
5906.4995	1766.0032
0469.5221	9903.8241
6201.9076	5867.4761
2263.6794	4757.8561
0930.8191	2342.5665
3452.9845	2020.2370
9792.0293	6961.5098
6303.1171	5011.7266
6165.8393	0218.0537
1255.6563	6108.3187
3445.4778	8814.8406
9927.4231	1796.9991
3055.9282	4400.6799
3646.3241	8365.4396
3630.5172	6047.6414
2959.2588	8090.2307
8647.9571	0169.7548
1813.8231	8139.6280
2320.3855	8869.8453
5461.6019	6053.8051
5832.2295	6852.3201
6950.3639	6993.9941
4922.2611	7508.5619
4918.9726	9571.2089
7148.2418	6823.8251
4623.7338	9882.8627
3271.2013	5837.3580
4628.7227	not defined
1825.0818	8367.3673
6754.1218	8561.7376
2582.0358	7034.1173
8915.1241	8857.7885
5338.2189	5799.9187
9804.9921	8587.7293
8418.3560	4072.3731
0939.8410	0895.6833
1704.8685	8351.4085
3988.1975	4537.1279
8989.7444	not defined
3487.1543	9645.8050
9448.0782	0625.6348
0986.5154	9670.2843
0478.3460	4800.6997
0888.9882	3152.6187
8747.4605	6236.9182
9506.9419	3195.0214
9968.9458	7555.6056
0341.2395	4271.1653
3629.8788	not defined
0052.8053	5446.1506
1677.5420	not defined
8812.4690	1084.2498
6950.1130	4826.4983
3973.6544	7358.3505
5656.6028	3118.4228
9407.5959	not defined
5958.8662	3802.7052
4217.5114	not defined
8215.9845	not defined

## Sheet: Table S8
Table S8 - Сhanges in relative abundance of microbial taxa after dietary intervention. The analysis was performed using metagenomeSeq. For each taxon, the columns “Beta” and “Eff. size” contain the values of linear model coefficient and effect size calculated using LEfSe.
P-value	Adj. p-value	Beta	Taxon	Effect size (LefSe)	Rank
0	0	-1.4338	Bacteroidetes	-4.544	phylum
0	0	-1.5715	Bacteroidetes;Bacteroidia	-4.5435	class
0	0	-1.5715	Bacteroidetes;Bacteroidia;Bacteroidales	-4.5432	order
0	0	-1.8585	Bacteroidetes;Bacteroidia;Bacteroidales;Bacteroidaceae	-4.3095	family
0	0	-1.8934	Bacteroidetes;Bacteroidia;Bacteroidales;Bacteroidaceae;Bacteroides	-4.2995	genus
0	0	-0.9909	Bacteroidetes;Bacteroidia;Bacteroidales;Prevotellaceae;Prevotella	-3.9531	genus
0	0	-1.0626	Bacteroidetes;Bacteroidia;Bacteroidales;Prevotellaceae	-3.92	family
0	0	-1.0378	Firmicutes;Clostridia;Clostridiales;Lachnospiraceae;Roseburia	-3.9014	genus
0	0	-1.5811	Bacteroidetes;Bacteroidia;Bacteroidales;Bacteroidaceae;Bacteroides;OTU132|NN=Bacteroides_vulgatus_BNRRR16SA|D=97	-3.7736	species
0.0007	0.0014	-0.3205	Firmicutes;Clostridia;Clostridiales;Ruminococcaceae;Faecalibacterium	-3.7706	genus
0	0	-0.8195	Bacteroidetes;Bacteroidia;Bacteroidales;Prevotellaceae;Prevotella;OTU516|NN=Prevotella_copri_AB064923|D=96.6	-3.7217	species
0	0	-1.7262	Bacteroidetes;Bacteroidia;Bacteroidales;Bacteroidaceae;Bacteroides;Bacteroides_uniformis	-3.5654	species
0.0003	0.0006	-0.4142	Firmicutes;Clostridia;Clostridiales;Ruminococcaceae;Faecalibacterium;OTU1696|NN=Faecalibacterium_prausnitzii_X85022|D=96.5	-3.5606	species
0	0	-0.8837	Firmicutes;Clostridia;Clostridiales;Lachnospiraceae;Roseburia;OTU1173|NN=Roseburia_faecis_AY804149|D=94.9	-3.5031	species
0	0	-0.5091	Firmicutes;Clostridia;Clostridiales;Oscillospiraceae	-3.4851	family
0	0	-0.9612	Firmicutes;Negativicutes;Selenomonadales	-3.4529	order
0	0	-1.3115	Bacteroidetes;Bacteroidia;Bacteroidales;Rikenellaceae	-3.4514	family
0.0021	0.0045	-0.3695	Firmicutes;Clostridia;Clostridiales;Ruminococcaceae;Faecalibacterium;OTU1008|NN=Faecalibacterium_prausnitzii_X85022|D=94.9	-3.4459	species
0	0	-1.3427	Bacteroidetes;Bacteroidia;Bacteroidales;Rikenellaceae;Alistipes	-3.4442	genus
0	0	-1.5916	Bacteroidetes;Bacteroidia;Bacteroidales;Bacteroidaceae;Bacteroides;OTU1000|NN=Bacteroides_vulgatus_BNRRR16SA|D=96.9	-3.4411	species
0	0	-1.677	Bacteroidetes;Bacteroidia;Bacteroidales;Porphyromonadaceae	-3.4394	family
0	0	-0.5471	Firmicutes;Clostridia;Clostridiales;Oscillospiraceae;Oscillibacter	-3.4001	genus
0	0	-0.9611	Firmicutes;Negativicutes	-3.3896	class
0	0	-0.9639	Firmicutes;Clostridia;Clostridiales;Lachnospiraceae;Roseburia;OTU1217|NN=Roseburia_inulinivorans_AJ270474|D=96.6	-3.3581	species
0	0	-1.2155	Proteobacteria;Betaproteobacteria	-3.3113	class
0	0	-1.3792	Firmicutes;Negativicutes;Selenomonadales;Acidaminococcaceae	-3.2801	family
0	0	-1.0901	Firmicutes;Clostridia;Clostridiales;Lachnospiraceae;Lachnoclostridium	-3.2742	genus
0	0	-1.3467	Firmicutes;Negativicutes;Selenomonadales;Acidaminococcaceae;Phascolarctobacterium	-3.2487	genus
0	0	-0.769	Firmicutes;Clostridia;Clostridiales;Ruminococcaceae;Faecalibacterium;OTU302|NN=Faecalibacterium_prausnitzii_X85022|D=94.1	-3.2405	species
0	0	-1.2187	Proteobacteria;Betaproteobacteria;Burkholderiales	-3.1662	order
0	0	-0.9579	Firmicutes;Clostridia;Clostridiales;Lachnospiraceae;Roseburia;OTU1731|NN=Roseburia_intestinalis_AB661435|D=97	-3.16	species
0	0.0001	-0.6721	Bacteroidetes;Bacteroidia;Bacteroidales;Prevotellaceae;Prevotella;OTU1321|NN=Prevotella_copri_AB064923|D=96.2	-3.1331	species
0	0	-0.7522	Firmicutes;Clostridia;Clostridiales;Oscillospiraceae;Oscillibacter;OTU178|NN=Oscillibacter_valericigenes_AB238598|D=92.5	-3.1192	species
0	0	-1.2116	Bacteroidetes;Bacteroidia;Bacteroidales;Bacteroidaceae;Bacteroides;Bacteroides_massiliensis	-3.0903	species
0	0	-1.1871	Firmicutes;Negativicutes;Selenomonadales;Acidaminococcaceae;Phascolarctobacterium;Phascolarctobacterium_faecium	-3.0667	species
0	0	-1.2996	Bacteroidetes;Bacteroidia;Bacteroidales;Rikenellaceae;Alistipes;Alistipes_putredinis	-3.0298	species
0	0	-0.7637	Firmicutes;Negativicutes;Selenomonadales;Veillonellaceae;Dialister;OTU379|NN=Dialister_succinatiphilus_AB370249|D=96.3	-3.0251	species
0	0	-1.3979	Bacteroidetes;Bacteroidia;Bacteroidales;Porphyromonadaceae;Odoribacter	-3.0124	genus
0.0002	0.0003	-0.4891	Proteobacteria;Deltaproteobacteria	-3.0094	class
0	0	-1.3949	Bacteroidetes;Bacteroidia;Bacteroidales;Bacteroidaceae;Bacteroides;OTU975|NN=Bacteroides_fluxus_AB547642|D=96.1	-3.0015	species
0	0	-1.4252	Bacteroidetes;Bacteroidia;Bacteroidales;Porphyromonadaceae;Parabacteroides	-2.9941	genus
0	0	-1.1582	Bacteroidetes;Bacteroidia;Bacteroidales;Bacteroidaceae;Bacteroides;OTU1556|NN=Bacteroides_thetaiotaomicron_BNRRR16SB|D=95.9	-2.9595	species
0	0	-1.4301	Bacteroidetes;Bacteroidia;Bacteroidales;Bacteroidaceae;Bacteroides;OTU20|NN=Bacteroides_xylanisolvens_AB510713|D=96.4	-2.9511	species
0	0	-1.1333	Bacteroidetes;Bacteroidia;Bacteroidales;Bacteroidaceae;Bacteroides;Bacteroides_caccae	-2.9277	species
0.0177	0.0297	-0.4099	Firmicutes;Clostridia;Clostridiales;Ruminococcaceae;Ruminococcus;OTU223|NN=Ruminococcus_albus_AY445596|D=94.1	-2.8989	species
0	0	-1.325	Proteobacteria;Betaproteobacteria;Burkholderiales;Sutterellaceae	-2.8936	family
0	0	-1.2658	Bacteroidetes;Bacteroidia;Bacteroidales;Bacteroidaceae;Bacteroides;OTU1431|NN=Bacteroides_xylanisolvens_AB510713|D=96.7	-2.8815	species
0.0031	0.0049	-0.509	Firmicutes;Negativicutes;Selenomonadales;Veillonellaceae	-2.8767	family
0	0	-0.9514	Firmicutes;Bacilli;Lactobacillales;Lactobacillaceae;Lactobacillus;Lactobacillus_rogosae	-2.8753	species
0	0	-1.2132	Bacteroidetes;Bacteroidia;Bacteroidales;Porphyromonadaceae;Parabacteroides;Parabacteroides_merdae	-2.8611	species
0	0	-1.2704	Bacteroidetes;Bacteroidia;Bacteroidales;Porphyromonadaceae;Barnesiella	-2.8512	genus
0.0002	0.0003	-0.4904	Proteobacteria;Deltaproteobacteria;Desulfovibrionales	-2.8414	order
0.0221	0.032	-0.1963	Firmicutes;Clostridia;Clostridiales;Ruminococcaceae;unclassified	-2.8286	genus
0	0	-1.1426	Bacteroidetes;Bacteroidia;Bacteroidales;Porphyromonadaceae;unclassified	-2.8253	genus
0.0001	0.0002	-0.6324	Firmicutes;Clostridia;Clostridiales;Lachnospiraceae;unclassified;OTU866|NN=Butyrivibrio_crossotus_FR733670|D=90.4	-2.8202	species
0	0	-0.9139	Firmicutes;Clostridia;Clostridiales;Ruminococcaceae;Faecalibacterium;OTU169|NN=Faecalibacterium_prausnitzii_X85022|D=96.7	-2.8095	species
0.0049	0.0095	-0.4631	Firmicutes;Clostridia;Clostridiales;Eubacteriaceae;Eubacterium;Eubacterium_eligens	-2.8036	species
0	0	-1.4105	Firmicutes;Clostridia;Clostridiales;Lachnospiraceae;unclassified;OTU1193|NN=Clostridium_symbiosum_CLORR16SAA|D=93.4	-2.7815	species
0	0	-1.4586	Firmicutes;Clostridia;Clostridiales;Lachnospiraceae;Lachnoclostridium;OTU2|NN=Clostridium_bolteae_AJ508452|D=94	-2.7742	species
0.0111	0.0175	-0.4767	Firmicutes;Negativicutes;Selenomonadales;Veillonellaceae;Dialister	-2.7599	genus
0	0	-1.112	Bacteroidetes;Bacteroidia;Bacteroidales;Rikenellaceae;Alistipes;OTU845|NN=Alistipes_onderdonkii_AB554231|D=96.7	-2.7526	species
0	0	-1.2349	Bacteroidetes;Bacteroidia;Bacteroidales;Porphyromonadaceae;Barnesiella;Barnesiella_intestinihominis	-2.7505	species
0	0	-0.6669	Firmicutes;Bacilli;Lactobacillales;Lactobacillaceae;Lactobacillus	-2.7466	genus
0	0	-0.9044	Firmicutes;Clostridia;Clostridiales;Lachnospiraceae;Tyzzerella	-2.735	genus
0.0282	0.0451	-0.3794	Firmicutes;Clostridia;Clostridiales;Ruminococcaceae;unclassified;OTU754|NN=Soleaferrea_massiliensis_JX101688|D=88.8	-2.706	species
0.0001	0.0002	-0.6366	Firmicutes;Negativicutes;Selenomonadales;Acidaminococcaceae;Phascolarctobacterium;Phascolarctobacterium_succinatutens	-2.6952	species
0	0.0001	-0.6314	Firmicutes;Bacilli;Lactobacillales;Lactobacillaceae	-2.6734	family
0	0	-1.2086	Firmicutes;Clostridia;Clostridiales;Lachnospiraceae;unclassified;OTU873|NN=Coprococcus[Bacteroides]_galacturonicus_DQ497994|D=88.6	-2.6455	species
0	0	-0.9676	Proteobacteria;Betaproteobacteria;Burkholderiales;Sutterellaceae;Parasutterella	-2.6297	genus
0	0	-0.6377	Firmicutes;Clostridia;Clostridiales;Oscillospiraceae;Oscillibacter;OTU798|NN=Oscillibacter_valericigenes_AB238598|D=90.1	-2.6109	species
0.0002	0.0006	-0.9108	Firmicutes;Clostridia;Clostridiales;unclassified;unclassified;OTU50|NN=Blautia_glucerasea_AB588023|D=95.2	-2.6033	species
0	0	-0.9189	Firmicutes;Clostridia;Clostridiales;Ruminococcaceae;Ruminococcus;Ruminococcus_callidus	-2.6021	species
0	0	-0.6808	Firmicutes;Clostridia;Clostridiales;Ruminococcaceae;unclassified;OTU1212|NN=Ruminococcus_lactaris_NR_027579.1|D=87.5	-2.5946	species
0.0001	0.0002	-0.7374	Bacteroidetes;Bacteroidia;Bacteroidales;Bacteroidaceae;Bacteroides;Bacteroides_eggerthii	-2.5694	species
0	0	-1.1398	Bacteroidetes;Bacteroidia;Bacteroidales;Rikenellaceae;Alistipes;OTU325|NN=Alistipes_senegalensis_JF824804|D=96.6	-2.5625	species
0	0	-0.8249	Bacteroidetes;Bacteroidia;Bacteroidales;Prevotellaceae;Paraprevotella;Paraprevotella_clara	-2.5563	species
0	0	-1.3952	Bacteroidetes;Bacteroidia;Bacteroidales;Porphyromonadaceae;Odoribacter;Odoribacter_splanchnicus	-2.5391	species
0	0	-0.7972	Firmicutes;Clostridia;Clostridiales;Ruminococcaceae;Ruminococcus;OTU673|NN=Ruminococcus_callidus_X85100|D=93.8	-2.5343	species
0	0	-0.6344	Proteobacteria;Deltaproteobacteria;Desulfovibrionales;Desulfovibrionaceae	-2.5248	family
0	0	-0.7261	Bacteroidetes;Bacteroidia;Bacteroidales;Prevotellaceae;Paraprevotella	-2.5129	genus
0	0	-0.9628	Proteobacteria;Betaproteobacteria;Burkholderiales;Sutterellaceae;Parasutterella;Parasutterella_excrementihominis	-2.4975	species
0.0002	0.0006	-0.7621	Bacteroidetes;Bacteroidia;Bacteroidales;Bacteroidaceae;Bacteroides;Bacteroides_plebeius	-2.4832	species
0	0.0001	-0.5375	Firmicutes;Clostridia;Clostridiales;Lachnospiraceae;Lachnoclostridium;OTU504|NN=Clostridium_bolteae_AJ508452|D=92.7	-2.4715	species
0	0	-1.0065	Bacteroidetes;Bacteroidia;Bacteroidales;Bacteroidaceae;Bacteroides;Bacteroides_timonensis	-2.4663	species
0.0242	0.0343	-0.3104	Firmicutes;Clostridia;Clostridiales;Lachnospiraceae;Ruminococcus	-2.4418	genus
0.0045	0.0088	-0.4408	Firmicutes;Clostridia;Clostridiales;Lachnospiraceae;Blautia;OTU1676|NN=Ruminococcus_torques_AB910746|D=95.7	-2.3959	species
0	0	-1.0328	Firmicutes;Clostridia;Clostridiales;Oscillospiraceae;Oscillibacter;OTU1015|NN=Oscillibacter_valericigenes_AB238598|D=95.4	-2.3951	species
0	0	-1.2088	Firmicutes;Clostridia;Clostridiales;Lachnospiraceae;unclassified;OTU677|NN=Clostridium_bolteae_AJ508452|D=92.3	-2.3924	species
0	0	-0.797	Firmicutes;Clostridia;Clostridiales;Lachnospiraceae;Lachnospira	-2.3789	genus
0.0001	0.0002	-0.6455	Firmicutes;Clostridia;Clostridiales;Lachnospiraceae;Roseburia;Roseburia_hominis	-2.3714	species
0.0017	0.0038	-0.467	Firmicutes;Clostridia;Clostridiales;Lachnospiraceae;unclassified;OTU117|NN=Clostridium_bolteae_AJ508452|D=90.7	-2.3714	species
0.0006	0.0013	-0.4588	Firmicutes;Clostridia;Clostridiales;Eubacteriaceae;Eubacterium;OTU1536|NN=Eubacterium_ventriosum_EUBRRDAB|D=95.6	-2.3706	species
0	0	-1.2056	Bacteroidetes;Bacteroidia;Bacteroidales;Rikenellaceae;Alistipes;Alistipes_obesi	-2.3575	species
0	0	-0.8566	Firmicutes;Clostridia;Clostridiales;Lachnospiraceae;Tyzzerella;OTU434|NN=Clostridium_lactatifermentans_AY033434|D=95.2	-2.3357	species
0.0136	0.0205	-0.4856	Proteobacteria;Deltaproteobacteria;Desulfovibrionales;Desulfovibrionaceae;Desulfovibrio	-2.3332	genus
0	0	-0.9525	Firmicutes;Bacilli;Lactobacillales;Lactobacillaceae;Lactobacillus;OTU1481|NN=Lactobacillus_rogosae_GU269544|D=96.7	-2.3218	species
0	0	-0.6733	Firmicutes;Clostridia;Clostridiales;Lachnospiraceae;Blautia;Blautia_torques	-2.3192	species
0.0063	0.0117	-0.4602	Bacteroidetes;Bacteroidia;Bacteroidales;Bacteroidaceae;Bacteroides;Bacteroides_clarus	-2.3145	species
0.0004	0.0009	-0.528	Proteobacteria;Betaproteobacteria;Burkholderiales;Sutterellaceae;unclassified	-2.3139	genus
0	0	-0.5878	Firmicutes;Clostridia;Clostridiales;Lachnospiraceae;Lachnoclostridium;OTU395|NN=Clostridium_bolteae_AJ508452|D=93.5	-2.3123	species
0	0	-0.7148	Firmicutes;Clostridia;Clostridiales;Lachnospiraceae;unclassified;OTU561|NN=Roseburia_inulinivorans_AJ270474|D=91.4	-2.3019	species
0.0132	0.0227	-0.4191	Firmicutes;Clostridia;Clostridiales;Lachnospiraceae;unclassified;OTU1499|NN=Roseburia_intestinalis_AB661435|D=92.3	-2.2847	species
0	0	-0.7942	Firmicutes;Clostridia;Clostridiales;Lachnospiraceae;Lachnospira;OTU1221|NN=Coprococcus[Bacteroides]_galacturonicus_DQ497994|D=95.5	-2.2728	species
0	0	-0.5992	Firmicutes;Clostridia;Clostridiales;Oscillospiraceae;Oscillibacter;OTU1358|NN=Oscillibacter_valericigenes_AB238598|D=91.3	-2.2617	species
0	0	-0.6659	Firmicutes;Clostridia;Clostridiales;Ruminococcaceae;Oscillospira;Oscillospira_plautii	-2.2421	species
0.0035	0.0074	-0.4343	Firmicutes;Clostridia;Clostridiales;Eubacteriaceae;Eubacterium;Eubacterium_siraeum	-2.236	species
0.0304	0.0483	-0.298	Firmicutes;Clostridia;Clostridiales;Lachnospiraceae;Ruminococcus;Ruminococcus_lactaris	-2.2177	species
0	0	-0.6723	Bacteroidetes;Bacteroidia;Bacteroidales;Bacteroidaceae;Bacteroides;OTU966|NN=Bacteroides_fragilis_BNRRGDA|D=96.8	-2.2042	species
0	0	-0.7254	Bacteroidetes;Bacteroidia;Bacteroidales;Rikenellaceae;Alistipes;OTU1387|NN=Alistipes_timonensis_JF824799|D=96.6	-2.1806	species
0.0158	0.0267	-0.3081	Firmicutes;Clostridia;Clostridiales;Oscillospiraceae;Oscillibacter;OTU131|NN=Oscillibacter_valericigenes_AB238598|D=93.5	-2.1777	species
0.0045	0.0089	-0.3879	Firmicutes;Clostridia;Clostridiales;Ruminococcaceae;unclassified;OTU470|NN=Soleaferrea_massiliensis_JX101688|D=87.5	-2.1718	species
0	0.0001	-0.5826	Firmicutes;Clostridia;Clostridiales;Lachnospiraceae;unclassified;OTU1035|NN=Robinsoniella_peoriensis_AF445258|D=89.5	-2.1631	species
0.0189	0.0315	-0.3243	Firmicutes;Clostridia;Clostridiales;Ruminococcaceae;unclassified;OTU119|NN=Papillibacter_cinnamivorans_AF167711|D=91.1	-2.1503	species
0	0	-0.7812	Firmicutes;Clostridia;Clostridiales;Lachnospiraceae;Lachnoclostridium;OTU739|NN=Clostridium_clostridioforme_AY169422|D=94.6	-2.1462	species
0	0	-0.5739	Firmicutes;Negativicutes;Selenomonadales;Veillonellaceae;Veillonella	-2.0889	genus
0.0006	0.0013	-0.5008	Firmicutes;Clostridia;Clostridiales;Lachnospiraceae;unclassified;OTU517|NN=Butyrivibrio_crossotus_FR733670|D=89.3	-2.082	species
0.0001	0.0002	-0.4691	Firmicutes;Clostridia;Clostridiales;Eubacteriaceae;Eubacterium;OTU80|NN=Eubacterium_desmolans_EUBRRDO|D=94.1	-2.0116	species
0.0082	0.015	0.2555	Firmicutes;Clostridia;Clostridiales;Lachnospiraceae;unclassified;OTU570|NN=Ruminococcus_gauvreauii_EF529620|D=91.2	2.0267	species
0.0005	0.0012	0.4446	Firmicutes;Clostridia;Clostridiales;Clostridiaceae;Clostridium;OTU1475|NN=Clostridium_clariflavum_NR_102987.1|D=83	2.0812	species
0.0037	0.0077	0.3545	Actinobacteria;Actinobacteria;Coriobacteriales;Coriobacteriaceae;Slackia;Slackia_isoflavoniconvertens	2.0887	species
0.004	0.007	0.3507	Actinobacteria;Actinobacteria;Coriobacteriales;Coriobacteriaceae;Slackia	2.1464	genus
0.0344	0.0478	0.278	Unclassified;unclassified;unclassified;unclassified;unclassified	2.167	genus
0	0	0.5256	Actinobacteria;Actinobacteria;Coriobacteriales;Coriobacteriaceae;Senegalemassilia;Senegalemassilia_anaerobia	2.1956	species
0.0047	0.0071	0.3068	Firmicutes;Clostridia;Clostridiales;Unclassified_Clostridiales	2045-02-01	family
0.0109	0.0191	0.2383	Actinobacteria;Actinobacteria;Coriobacteriales;Coriobacteriaceae;Eggerthella;Eggerthella_lenta	2073-02-01	species
0.0072	0.0133	0.2186	Firmicutes;Clostridia;Clostridiales;Lachnospiraceae;Dorea;OTU563|NN=Anoxystipes_fissicatena_NR_104800.1|D=96.2	2081-02-01	species
0	0	0.6114	Firmicutes;Clostridia;Clostridiales;Catabacteriaceae;Catabacter;OTU1262|NN=Catabacter_hongkongensis_AB671763|D=84.1	2132-02-01	species
0	0	0.6441	Firmicutes;Clostridia;Clostridiales;unclassified;unclassified;OTU428|NN=Christensenella_minuta_AB490809|D=84.9	2401-02-01	species
0	0.0001	0.4703	Firmicutes;Clostridia;Clostridiales;Unclassified_Clostridiales;Howardella;Howardella_ureilytica	2696-02-01	species
0.0059	0.0112	0.3406	Firmicutes;Clostridia;Clostridiales;Ruminococcaceae;Faecalibacterium;OTU850|NN=Faecalibacterium_prausnitzii_X85022|D=90.5	2739-02-01	species
0.0127	0.0196	0.2323	Actinobacteria;Actinobacteria;Coriobacteriales;Coriobacteriaceae;Eggerthella	3043-02-01	genus
0	0	0.4776	Actinobacteria;Actinobacteria;Coriobacteriales;Coriobacteriaceae;Adlercreutzia;Adlercreutzia_equolifaciens	3353-02-01	species
0.0059	0.0112	0.4506	Firmicutes;Clostridia;Clostridiales;unclassified;unclassified;OTU585|NN=Clostridium_clariflavum_NR_102987.1|D=76.5	2.378	species
0.021	0.0277	0.3017	Unclassified;unclassified;unclassified;unclassified	3999-02-01	family
0	0	0.4699	Actinobacteria;Actinobacteria;Coriobacteriales;Coriobacteriaceae;Adlercreutzia	4022-02-01	genus
0.0207	0.0342	0.2174	Firmicutes;Clostridia;Clostridiales;unclassified;unclassified;OTU342|NN=Clostridium_clariflavum_NR_102987.1|D=77.3	4051-02-01	species
0	0	0.5104	Actinobacteria;Actinobacteria;Coriobacteriales;Coriobacteriaceae;Senegalemassilia	4073-02-01	genus
0	0	0.4664	Firmicutes;Clostridia;Clostridiales;Unclassified_Clostridiales;Howardella	4141-02-01	genus
0	0	0.5136	Actinobacteria;Actinobacteria;Coriobacteriales;Coriobacteriaceae;Olsenella	4199-02-01	genus
0.0061	0.0114	0.3997	Firmicutes;unclassified;unclassified;unclassified;unclassified;OTU1207|NN=Holdemania_massiliensis_JX101683|D=79.8	4361-02-01	species
0.0017	0.0037	0.2957	Firmicutes;Clostridia;Clostridiales;Eubacteriaceae;Eubacterium;OTU1049|NN=Eubacterium_hallii_EUBRRDR|D=95.9	2.441	species
0	0	0.5382	Firmicutes;Clostridia;Clostridiales;Catabacteriaceae;Catabacter	2.442	genus
0.0134	0.0228	0.4556	Firmicutes;Bacilli;Lactobacillales;Streptococcaceae;Lactococcus;Lactococcus_lactis	4493-02-01	species
0.0042	0.0085	0.3854	Actinobacteria;Actinobacteria;Bifidobacteriales;Bifidobacteriaceae;Bifidobacterium;Bifidobacterium_longum	4552-02-01	species
0.0058	0.0098	0.5325	Firmicutes;Bacilli;Lactobacillales;Streptococcaceae;Lactococcus	2.468	genus
0.0023	0.0049	0.3672	Actinobacteria;Actinobacteria;Coriobacteriales;Coriobacteriaceae;unclassified;OTU1313|NN=Adlercreutzia_equolifaciens_AB306660|D=92.7	5413-02-01	species
0	0	0.5714	Firmicutes;Clostridia;Clostridiales;Catabacteriaceae	5491-02-01	family
0.0005	0.0011	0.5705	Firmicutes;Clostridia;Clostridiales;Ruminococcaceae;unclassified;OTU436|NN=Intestinimonas_butyriciproducens_JX101685.1|D=92.9	5834-02-01	species
0.0001	0.0002	0.4266	Firmicutes;Clostridia;Clostridiales;unclassified;unclassified;OTU1039|NN=Christensenella_minuta_AB490809|D=84	2.623	species
0.0089	0.016	0.4043	Firmicutes;Bacilli;Lactobacillales;Streptococcaceae;Streptococcus;OTU1254|NN=Streptococcus_vestibularis_AY188353|D=96.7	6329-02-01	species
0	0	0.9409	Proteobacteria;Alphaproteobacteria;Sphingomonadales;Sphingomonadaceae;Sphingomonas;OTU1329|NN=Sphingomonas_panni_AJ575818|D=96.6	6454-02-01	species
0.0004	0.0009	0.4541	Firmicutes;Clostridia;Clostridiales;Lachnospiraceae;Blautia;OTU1686|NN=Blautia_faecis_HM626178|D=96.2	2.646	species
0.0026	0.003	0.4061	Unclassified;unclassified;unclassified	6467-02-01	order
0.0036	0.0065	0.4397	Firmicutes;Bacilli;Lactobacillales;Streptococcaceae;Streptococcus	6467-02-01	genus
0.0002	0.0004	0.4256	Actinobacteria;Actinobacteria;Coriobacteriales;Coriobacteriaceae;unclassified	6676-02-01	genus
0.0317	0.0402	0.3713	Verrucomicrobia;Verrucomicrobiae;Verrucomicrobiales;Verrucomicrobiaceae	7179-02-01	family
0	0	2202-01-01	Firmicutes;Bacilli;Bacillales;Staphylococcaceae;Staphylococcus;Staphylococcus_sciuri	7418-02-01	species
0.0253	0.0415	0.4759	Firmicutes;Bacilli;Lactobacillales;Enterococcaceae;Enterococcus;OTU221|NN=Enterococcus_hirae_KC731419|D=96.3	7641-02-01	species
0.0096	0.0158	0.5828	Firmicutes;Bacilli;Lactobacillales;Enterococcaceae;Enterococcus	7815-02-01	genus
0	0	0.5966	Euryarchaeota;Methanobacteria;Methanobacteriales;Methanobacteriaceae;Methanobrevibacter	8184-02-01	genus
0.0093	0.0128	0.3602	Firmicutes;unclassified;unclassified;unclassified	8215-02-01	family
0	0	0.5787	Actinobacteria;Actinobacteria;Bifidobacteriales;Bifidobacteriaceae;Bifidobacterium;Bifidobacterium_pseudocatenulatum	2.822	species
0.0184	0.0273	0.3218	Firmicutes;unclassified;unclassified;unclassified;unclassified	8257-02-01	genus
0.0022	0.0048	0.2625	Firmicutes;Clostridia;Clostridiales;Eubacteriaceae;Eubacterium;OTU1535|NN=Eubacterium_hallii_EUBRRDR|D=96.5	8308-02-01	species
0.0014	0.0017	0.4696	Firmicutes;unclassified;unclassified	8496-02-01	order
0	0	0.6024	Euryarchaeota;Methanobacteria;Methanobacteriales;Methanobacteriaceae;Methanobrevibacter;Methanobrevibacter_smithii_U55233.1	8506-02-01	species
0.0011	0.0019	0.4927	Firmicutes;Bacilli;Lactobacillales;Streptococcaceae	8536-02-01	family
0	0	0.6433	Euryarchaeota;Methanobacteria;Methanobacteriales;Methanobacteriaceae	8652-02-01	family
0.0005	0.0005	0.4712	Unclassified	8715-02-01	phylum
0.0084	0.0121	0.5996	Firmicutes;Bacilli;Lactobacillales;Enterococcaceae	8719-02-01	family
0.0013	0.0016	0.5609	Verrucomicrobia;Verrucomicrobiae	9117-02-01	class
0.004	0.0081	0.4149	Firmicutes;Erysipelotrichia;Erysipelotrichales;Erysipelotrichaceae;Eubacterium;OTU214|NN=Eubacterium_biforme_JF298897|D=96.8	9148-02-01	species
0.0016	0.0019	0.4653	Firmicutes;unclassified	9459-02-01	class
0	0.0001	0.6796	Firmicutes;Clostridia;Clostridiales;Lachnospiraceae;unclassified;OTU175|NN=Roseburia_hominis_AB661434|D=94.3	9632-02-01	species
0	0	0.7663	Euryarchaeota;Methanobacteria	9689-02-01	class
0.0013	0.0016	0.5584	Verrucomicrobia;Verrucomicrobiae;Verrucomicrobiales	9694-02-01	order
0	0	0.7477	Euryarchaeota;Methanobacteria;Methanobacteriales	9785-02-01	order
0.0035	0.0038	0.3951	Unclassified;unclassified	3.0122	class
0	0	0.568	Firmicutes;Erysipelotrichia;Erysipelotrichales;Erysipelotrichaceae;unclassified	3.0138	genus
0	0	1.1055	Proteobacteria;Alphaproteobacteria;Sphingomonadales;Sphingomonadaceae;Sphingomonas	3.0141	genus
0	0	0.5736	Firmicutes;Erysipelotrichia;Erysipelotrichales;Erysipelotrichaceae;unclassified;OTU1437|NN=Clostridium_saccharogumia_NR_043550.1|D=90.9	3.0316	species
0.0092	0.0164	0.3678	Firmicutes;Clostridia;Clostridiales;Peptostreptococcaceae;unclassified;OTU471|NN=Clostridium_lituseburense_CLORR16SC|D=96.6	3.0375	species
0.0098	0.0175	0.4553	Firmicutes;Clostridia;Clostridiales;Clostridiaceae;Clostridium;OTU668|NN=Clostridium_clariflavum_NR_102987.1|D=83.4	3.0479	species
0.0098	0.0158	0.3661	Firmicutes;Clostridia;Clostridiales;Peptostreptococcaceae;unclassified	3.0492	genus
0	0	1.1506	Proteobacteria;Alphaproteobacteria;Sphingomonadales;Sphingomonadaceae	3.066	family
0	0	0.3946	Firmicutes;Clostridia;Clostridiales;Lachnospiraceae;Dorea;OTU1424|NN=Dorea_formicigenerans_EUBRRDP|D=96.7	3.0776	species
0	0	2175-01-01	Firmicutes;Bacilli;Bacillales;Staphylococcaceae;Staphylococcus	3.0889	genus
0.0004	0.0009	0.3168	Firmicutes;Clostridia;Clostridiales;Lachnospiraceae;Dorea;Dorea_longicatena	3.0919	species
0	0	0.8163	Euryarchaeota	3.0946	phylum
0.004	0.0081	0.4434	Firmicutes;Clostridia;Clostridiales;Ruminococcaceae;Ruminococcus;OTU1602|NN=Ruminococcus_faecis_FJ611794.2|D=95.5	3.1079	species
0	0	0.5635	Firmicutes;Clostridia;Clostridiales;Ruminococcaceae;Subdoligranulum;Subdoligranulum_variabile	3.1415	species
0.0011	0.0026	0.2582	Firmicutes;Clostridia;Clostridiales;Eubacteriaceae;Eubacterium;OTU1029|NN=Eubacterium_hallii_EUBRRDR|D=96.7	3.1454	species
0	0	0.552	Firmicutes;Clostridia;Clostridiales;Ruminococcaceae;Subdoligranulum	3.1696	genus
0	0	2606-01-01	Proteobacteria;Alphaproteobacteria;Sphingomonadales	3.1768	order
0.0001	0.0001	0.6889	Verrucomicrobia	2169-03-01	phylum
0	0	3422-01-01	Firmicutes;Bacilli;Bacillales	2258-03-01	order
0	0	1.246	Firmicutes;Bacilli;Bacillales;Staphylococcaceae	2387-03-01	family
0.0001	0.0001	0.9767	Proteobacteria;Alphaproteobacteria	2421-03-01	class
0.0004	0.0009	0.4796	Firmicutes;Erysipelotrichia;Erysipelotrichales;Erysipelotrichaceae;Eubacterium	2469-03-01	genus
0.0005	0.0007	0.4198	Firmicutes;Bacilli	2497-03-01	class
0	0	0.4427	Firmicutes;Clostridia;Clostridiales;Lachnospiraceae;Blautia;OTU661|NN=Blautia_wexlerae_EF036467|D=94.9	2542-03-01	species
0.027	0.0436	0.3161	Actinobacteria;Actinobacteria;Bifidobacteriales;Bifidobacteriaceae;Bifidobacterium;Bifidobacterium_adolescentis	3101-03-01	species
0.0001	0.0003	0.526	Actinobacteria;Actinobacteria;Coriobacteriales;Coriobacteriaceae;Collinsella;Collinsella_aerofaciens	3849-03-01	species
0.0002	0.0004	0.6306	Firmicutes;Clostridia;Clostridiales;Lachnospiraceae;Blautia;OTU1201|NN=Blautia_glucerasea_AB588023|D=94.1	3862-03-01	species
0.0268	0.0435	0.2121	Firmicutes;Clostridia;Clostridiales;Lachnospiraceae;Blautia;OTU1198|NN=Blautia_luti_AB691576|D=95.2	4164-03-01	species
0.0001	0.0003	0.5154	Actinobacteria;Actinobacteria;Coriobacteriales;Coriobacteriaceae;Collinsella	4252-03-01	genus
0	0	0.3337	Firmicutes;Clostridia;Clostridiales;Lachnospiraceae;Dorea	4367-03-01	genus
0	0	0.4991	Firmicutes;Erysipelotrichia;Erysipelotrichales;Erysipelotrichaceae	4456-03-01	family
0	0	0.6424	Firmicutes;Erysipelotrichia	4602-03-01	class
0	0	0.6424	Firmicutes;Erysipelotrichia;Erysipelotrichales	4632-03-01	order
0.0022	0.0041	0.3001	Firmicutes;Clostridia;Clostridiales;Clostridiaceae;Clostridium	5312-03-01	genus
0.0035	0.0064	0.3913	Actinobacteria;Actinobacteria;Bifidobacteriales;Bifidobacteriaceae;Bifidobacterium	5335-03-01	genus
0	0.0001	0.5725	Actinobacteria;Actinobacteria;Bifidobacteriales	5645-03-01	order
0.0003	0.0006	0.3556	Firmicutes;Clostridia;Clostridiales;Clostridiaceae	5812-03-01	family
0.0015	0.0025	0.43	Actinobacteria;Actinobacteria;Bifidobacteriales;Bifidobacteriaceae	5979-03-01	family
0	0	0.5946	Actinobacteria;Actinobacteria;Coriobacteriales;Coriobacteriaceae	6172-03-01	family
0	0	0.7364	Actinobacteria;Actinobacteria;Coriobacteriales	6335-03-01	order
0.0003	0.0006	0.2997	Firmicutes;Clostridia;Clostridiales;unclassified	7021-03-01	family
0.0015	0.0029	0.2652	Firmicutes;Clostridia;Clostridiales;unclassified;unclassified	7192-03-01	genus
0.0041	0.0083	0.3747	Firmicutes;Clostridia;Clostridiales;Lachnospiraceae;unclassified;OTU1616|NN=Fusicatenibacter_saccharivorans_AB698912|D=90.2	7277-03-01	species
0	0	0.8925	Proteobacteria;Gammaproteobacteria;Enterobacteriales;Enterobacteriaceae;unclassified	7326-03-01	genus
0	0	0.8977	Proteobacteria;Gammaproteobacteria;Enterobacteriales;Enterobacteriaceae;unclassified;OTU1298|NN=Escherichia_coli_AM157447|D=97	3.74	species
0	0	0.8346	Firmicutes;Clostridia;Clostridiales;Ruminococcaceae;Gemmiger;OTU1617|NN=Gemmiger_formicilis_GU562446|D=95.5	7421-03-01	species
0	0	1.021	Proteobacteria;Gammaproteobacteria;Enterobacteriales	7642-03-01	order
0	0	0.7939	Firmicutes;Clostridia;Clostridiales;Ruminococcaceae;Gemmiger	7681-03-01	genus
0	0	0.9813	Proteobacteria;Gammaproteobacteria	7847-03-01	class
0	0	0.9072	Proteobacteria;Gammaproteobacteria;Enterobacteriales;Enterobacteriaceae	7912-03-01	family
0	0	0.9009	Proteobacteria	8354-03-01	phylum
0	0	0.6763	Actinobacteria;Actinobacteria	8587-03-01	class
0.0001	0.0003	0.2902	Firmicutes;Clostridia;Clostridiales;Lachnospiraceae;Blautia	8878-03-01	genus
0	0	0.7545	Actinobacteria	9199-03-01	phylum
0.0002	0.0003	0.2421	Firmicutes;Clostridia;Clostridiales	2269-04-01	order
0.0001	0.0002	0.2421	Firmicutes;Clostridia	2377-04-01	class
0	0	0.3158	Firmicutes	2957-04-01	phylum

## Sheet: Table S9
Table S9 - Сhanges in relative abundance of microbial taxa after dietary intervention. The analysis was performed using ALDEx2. For each taxon, the columns “Beta” and “Eff. size” contain the values of linear model coefficient and effect size calculated using LEfSe.
P-value	Adj. p-value	Beta	Taxon	Effect size (LefSe)	Rank
0	0	-0.5088	Bacteroidetes	-4.5765	phylum
0	0	-0.4984	Bacteroidetes;Bacteroidia	-4.5475	class
0	0	-0.5414	Bacteroidetes;Bacteroidia;Bacteroidales	-4.5396	order
0	0	-0.5614	Bacteroidetes;Bacteroidia;Bacteroidales;Bacteroidaceae	-4.3103	family
0	0	-0.5246	Bacteroidetes;Bacteroidia;Bacteroidales;Bacteroidaceae;Bacteroides	-4.3001	genus
0.0322	0.0378	-0.1589	Bacteroidetes;Bacteroidia;Bacteroidales;Prevotellaceae	-3.9334	family
0	0.0001	-0.2914	Firmicutes;Clostridia;Clostridiales;Lachnospiraceae;Roseburia	-3.912	genus
0	0	-0.3172	Bacteroidetes;Bacteroidia;Bacteroidales;Bacteroidaceae;Bacteroides;OTU132|NN=Bacteroides_vulgatus_BNRRR16SA|D=97	-3.7678	species
0	0	-0.3761	Bacteroidetes;Bacteroidia;Bacteroidales;Bacteroidaceae;Bacteroides;Bacteroides_uniformis	-3.5607	species
0.0411	0.0485	-0.1314	Firmicutes;Clostridia;Clostridiales;Lachnospiraceae;Roseburia;OTU1173|NN=Roseburia_faecis_AY804149|D=94.9	-3.5067	species
0.0002	0.0003	-0.1965	Proteobacteria;Betaproteobacteria	-3.4956	class
0.0459	0.0475	-0.1062	Firmicutes;Clostridia;Clostridiales;Oscillospiraceae	-3.4812	family
0	0	-0.3676	Bacteroidetes;Bacteroidia;Bacteroidales;Rikenellaceae	-3.4808	family
0	0	-0.5227	Bacteroidetes;Bacteroidia;Bacteroidales;Porphyromonadaceae	-3.469	family
0	0	-0.3218	Bacteroidetes;Bacteroidia;Bacteroidales;Bacteroidaceae;Bacteroides;OTU1000|NN=Bacteroides_vulgatus_BNRRR16SA|D=96.9	-3.4549	species
0	0	-0.3355	Bacteroidetes;Bacteroidia;Bacteroidales;Rikenellaceae;Alistipes	-3.4416	genus
0.0046	0.0106	-0.2088	Firmicutes;Clostridia;Clostridiales;Lachnospiraceae;Roseburia;OTU1217|NN=Roseburia_inulinivorans_AJ270474|D=96.6	-3.3758	species
0.0006	0.001	-0.2178	Firmicutes;Negativicutes	-3.3497	class
0.0002	0.0004	-0.2357	Firmicutes;Negativicutes;Selenomonadales	-3.3319	order
0	0.0001	-0.308	Firmicutes;Clostridia;Clostridiales;Lachnospiraceae;Lachnoclostridium	-3.2826	genus
0.0001	0.0003	-0.2527	Firmicutes;Negativicutes;Selenomonadales;Acidaminococcaceae	-3.279	family
0.002	0.0039	-0.196	Firmicutes;Negativicutes;Selenomonadales;Acidaminococcaceae;Phascolarctobacterium	-3.2617	genus
0	0.0001	-0.2659	Proteobacteria;Betaproteobacteria;Burkholderiales	-3.2323	order
0.0494	0.0494	-0.1402	Firmicutes;Clostridia;Clostridiales;Ruminococcaceae;Faecalibacterium;OTU302|NN=Faecalibacterium_prausnitzii_X85022|D=94.1	-3.1749	species
0.0182	0.0275	-0.1375	Firmicutes;Clostridia;Clostridiales;Oscillospiraceae;Oscillibacter;OTU178|NN=Oscillibacter_valericigenes_AB238598|D=92.5	-3.1715	species
0	0	-0.3567	Bacteroidetes;Bacteroidia;Bacteroidales;Porphyromonadaceae;Odoribacter	-3.0859	genus
0.001	0.003	-0.2154	Bacteroidetes;Bacteroidia;Bacteroidales;Rikenellaceae;Alistipes;Alistipes_putredinis	-3.0327	species
0	0	-0.3255	Proteobacteria;Betaproteobacteria;Burkholderiales;Sutterellaceae	-3.0152	family
0	0	-0.3297	Bacteroidetes;Bacteroidia;Bacteroidales;Porphyromonadaceae;Parabacteroides	-3.0074	genus
0.0002	0.0009	-0.2271	Bacteroidetes;Bacteroidia;Bacteroidales;Bacteroidaceae;Bacteroides;OTU20|NN=Bacteroides_xylanisolvens_AB510713|D=96.4	-2.9906	species
0.0002	0.0008	-0.2692	Bacteroidetes;Bacteroidia;Bacteroidales;Bacteroidaceae;Bacteroides;OTU1556|NN=Bacteroides_thetaiotaomicron_BNRRR16SB|D=95.9	-2.9788	species
0.0076	0.0149	-0.197	Bacteroidetes;Bacteroidia;Bacteroidales;Bacteroidaceae;Bacteroides;Bacteroides_caccae	-2.9498	species
0.0027	0.0072	-0.211	Bacteroidetes;Bacteroidia;Bacteroidales;Bacteroidaceae;Bacteroides;OTU1431|NN=Bacteroides_xylanisolvens_AB510713|D=96.7	-2.9018	species
0.0041	0.0099	-0.1947	Firmicutes;Bacilli;Lactobacillales;Lactobacillaceae;Lactobacillus;Lactobacillus_rogosae	-2.8712	species
0	0	-0.333	Firmicutes;Clostridia;Clostridiales;Lachnospiraceae;unclassified;OTU1193|NN=Clostridium_symbiosum_CLORR16SAA|D=93.4	-2.8692	species
0	0.0001	-0.2577	Bacteroidetes;Bacteroidia;Bacteroidales;Porphyromonadaceae;Barnesiella	-2.8674	genus
0.0003	0.0009	-0.2492	Bacteroidetes;Bacteroidia;Bacteroidales;Porphyromonadaceae;Parabacteroides;Parabacteroides_merdae	-2.8648	species
0	0	-0.3505	Bacteroidetes;Bacteroidia;Bacteroidales;Porphyromonadaceae;Odoribacter;Odoribacter_splanchnicus	-2.8601	species
0.025	0.0331	-0.1603	Firmicutes;Clostridia;Clostridiales;Ruminococcaceae;Faecalibacterium;OTU169|NN=Faecalibacterium_prausnitzii_X85022|D=96.7	-2.8493	species
0	0.0001	-0.2972	Firmicutes;Clostridia;Clostridiales;Lachnospiraceae;Lachnoclostridium;OTU2|NN=Clostridium_bolteae_AJ508452|D=94	-2.8383	species
0.0475	0.0475	-0.1261	Firmicutes;Bacilli;Lactobacillales;Lactobacillaceae	-2.8092	family
0.0027	0.0072	-0.2108	Bacteroidetes;Bacteroidia;Bacteroidales;Porphyromonadaceae;Barnesiella;Barnesiella_intestinihominis	-2.7699	species
0.0007	0.0016	-0.2018	Firmicutes;Clostridia;Clostridiales;Lachnospiraceae;Tyzzerella	-2.7565	genus
0.0237	0.0321	-0.1758	Bacteroidetes;Bacteroidia;Bacteroidales;Rikenellaceae;Alistipes;OTU845|NN=Alistipes_onderdonkii_AB554231|D=96.7	-2.7473	species
0.0167	0.0267	-0.2063	Bacteroidetes;Bacteroidia;Bacteroidales;Rikenellaceae;Alistipes;Alistipes_obesi	-2.6795	species
0.0002	0.0009	-0.2332	Firmicutes;Clostridia;Clostridiales;Lachnospiraceae;unclassified;OTU873|NN=Coprococcus[Bacteroides]_galacturonicus_DQ497994|D=88.6	-2.6778	species
0.005	0.0111	-0.1993	Firmicutes;Clostridia;Clostridiales;Lachnospiraceae;unclassified;OTU677|NN=Clostridium_bolteae_AJ508452|D=92.3	-2.6547	species
0.0058	0.012	-0.2163	Bacteroidetes;Bacteroidia;Bacteroidales;Rikenellaceae;Alistipes;OTU325|NN=Alistipes_senegalensis_JF824804|D=96.6	-2.6493	species
0.025	0.0334	-0.1427	Proteobacteria;Deltaproteobacteria;Desulfovibrionales;Desulfovibrionaceae	-2.6102	family
0.0427	0.0492	-0.1516	Firmicutes;Clostridia;Clostridiales;Oscillospiraceae;Oscillibacter;OTU1015|NN=Oscillibacter_valericigenes_AB238598|D=95.4	-2.5062	species
0.0449	0.0494	-0.173	Bacteroidetes;Bacteroidia;Bacteroidales;Bacteroidaceae;Bacteroides;Bacteroides_timonensis	-2.4548	species
0.0158	0.0262	-0.1681	Firmicutes;Clostridia;Clostridiales;Lachnospiraceae;Lachnoclostridium;OTU739|NN=Clostridium_clostridioforme_AY169422|D=94.6	-2.377	species
0.0111	0.0197	0.2079	Firmicutes;Bacilli;Lactobacillales;Streptococcaceae;Streptococcus;Streptococcus_parasanguinis	2804334	species
0.0203	0.0299	0.1689	Firmicutes;Clostridia;Clostridiales;Lachnospiraceae;Dorea;OTU563|NN=Anoxystipes_fissicatena_NR_104800.1|D=96.2	2.383	species
0.0387	0.0466	0.13	Actinobacteria;Actinobacteria;Coriobacteriales;Coriobacteriaceae;Adlercreutzia;Adlercreutzia_equolifaciens	2.397	species
0.0167	0.0204	0.1509	Actinobacteria;Actinobacteria;Coriobacteriales;Coriobacteriaceae;Adlercreutzia	784209	genus
0.049	0.0494	0.1491	Firmicutes;Clostridia;Clostridiales;Lachnospiraceae;unclassified;OTU570|NN=Ruminococcus_gauvreauii_EF529620|D=91.2	901086	species
0.0154	0.02	0.1896	Unclassified;unclassified;unclassified;unclassified;unclassified	936515	genus
0.048	0.0494	0.163	Firmicutes;Clostridia;Clostridiales;unclassified;unclassified;OTU428|NN=Christensenella_minuta_AB490809|D=84.9	1143972	species
0.0434	0.0434	0.1243	Firmicutes;Clostridia;Clostridiales;Catabacteriaceae;Catabacter	1220309	genus
0.0367	0.039	0.1449	Actinobacteria;Actinobacteria;Coriobacteriales;Coriobacteriaceae;Senegalemassilia	1227614	genus
0.0055	0.0109	0.1899	Unclassified;unclassified;unclassified;unclassified	2.539	family
0.0087	0.0137	0.1819	Firmicutes;Bacilli;Lactobacillales;Streptococcaceae;Streptococcus	1606735	genus
0.0098	0.0141	0.1569	Actinobacteria;Actinobacteria;Coriobacteriales;Coriobacteriaceae;unclassified	1760867	genus
0.0469	0.0494	0.162	Firmicutes;Bacilli;Lactobacillales;Streptococcaceae;Streptococcus;OTU1254|NN=Streptococcus_vestibularis_AY188353|D=96.7	1856926	species
0.0388	0.04	0.154	Firmicutes;unclassified;unclassified;unclassified;unclassified	1992431	genus
0.013	0.013	0.1567	Actinobacteria;Coriobacteriia	2098352	class
0.0171	0.0267	0.1721	Proteobacteria;Alphaproteobacteria;Sphingomonadales;Sphingomonadaceae;Sphingomonas;OTU1329|NN=Sphingomonas_panni_AJ575818|D=96.6	2113327	species
0.0313	0.0385	0.2012	Proteobacteria;Alphaproteobacteria;Sphingomonadales;Sphingomonadaceae;Sphingomonas;OTU753|NN=Sphingomonas_paucimobilis_HF558376|D=94.4	2168478	species
0.028	0.028	0.1545	Firmicutes;unclassified;unclassified	2.793	order
0.0019	0.0025	0.1986	Unclassified;unclassified;unclassified	2252119	order
0.0367	0.0408	0.1466	Firmicutes;Bacilli;Lactobacillales;Enterococcaceae	2287182	family
0.0363	0.039	0.1575	Firmicutes;Bacilli;Lactobacillales;Enterococcaceae;Enterococcus	2337950	genus
0.0236	0.0321	0.1789	Proteobacteria;Alphaproteobacteria;Sphingomonadales;Sphingomonadaceae;Sphingomonas;OTU265|NN=Sphingomonas_panni_AJ575818|D=96.5	2430357	species
0.0439	0.0494	0.1647	Firmicutes;Bacilli;Lactobacillales;Enterococcaceae;Enterococcus;OTU221|NN=Enterococcus_hirae_KC731419|D=96.3	2442410	species
0.0295	0.0372	0.1449	Firmicutes;Clostridia;Clostridiales;Eubacteriaceae;Eubacterium;OTU1535|NN=Eubacterium_hallii_EUBRRDR|D=96.5	2445332	species
0.0186	0.0266	0.1622	Firmicutes;Bacilli;Lactobacillales;Streptococcaceae	2465785	family
0.0102	0.0112	0.1562	Firmicutes;unclassified	2576819	class
0	0	0.5071	Firmicutes;Bacilli;Bacillales;Staphylococcaceae;Staphylococcus;Staphylococcus_sciuri	2780989	species
0.0089	0.0169	0.1763	Firmicutes;Clostridia;Clostridiales;Lachnospiraceae;unclassified;OTU175|NN=Roseburia_hominis_AB661434|D=94.3	2829567	species
0.0123	0.0169	0.213	Proteobacteria;Alphaproteobacteria;Sphingomonadales;Sphingomonadaceae;Sphingomonas	2956306	genus
0.0002	0.0006	0.2228	Firmicutes;Erysipelotrichia;Erysipelotrichales;Erysipelotrichaceae;unclassified	-614277	genus
0.0365	0.039	0.1468	Firmicutes;Clostridia;Clostridiales;Ruminococcaceae;Ruminococcus	-570083	genus
0.0242	0.0262	0.1489	Firmicutes;Bacilli;Lactobacillales	-564969	order
0.0207	0.0244	0.1376	Firmicutes;Clostridia;Clostridiales;Peptostreptococcaceae;unclassified	-563508	genus
0.0008	0.0025	0.2394	Firmicutes;Erysipelotrichia;Erysipelotrichales;Erysipelotrichaceae;unclassified;OTU1437|NN=Clostridium_saccharogumia_NR_043550.1|D=90.9	-486076	species
0.0014	0.004	0.2348	Firmicutes;Clostridia;Clostridiales;Lachnospiraceae;Dorea;OTU1424|NN=Dorea_formicigenerans_EUBRRDP|D=96.7	3.057	species
0.0107	0.0177	0.1876	Proteobacteria;Alphaproteobacteria;Sphingomonadales;Sphingomonadaceae	-369198	family
0.0057	0.0099	0.1672	Firmicutes;Clostridia;Clostridiales;Ruminococcaceae;Subdoligranulum	-129600	genus
0.0225	0.0321	0.1607	Firmicutes;Clostridia;Clostridiales;Eubacteriaceae;Eubacterium;OTU1029|NN=Eubacterium_hallii_EUBRRDR|D=96.7	-124852	species
0.0059	0.012	0.1948	Firmicutes;Clostridia;Clostridiales;Ruminococcaceae;Subdoligranulum;Subdoligranulum_variabile	-112433	species
0	0	0.5522	Firmicutes;Bacilli;Bacillales;Staphylococcaceae;Staphylococcus	-97458	genus
0.0145	0.0248	0.1609	Firmicutes;Clostridia;Clostridiales;Ruminococcaceae;Ruminococcus;OTU1602|NN=Ruminococcus_faecis_FJ611794.2|D=95.5	-78100	species
0.0097	0.0178	0.2101	Firmicutes;Clostridia;Clostridiales;Lachnospiraceae;Dorea;Dorea_longicatena	-17470	species
0.0019	0.0025	0.2222	Proteobacteria;Alphaproteobacteria;Sphingomonadales	43160	order
0.0011	0.0013	0.2197	Unclassified;unclassified	3.207	class
0.0042	0.0077	0.2018	Firmicutes;Clostridia;Clostridiales;Eubacteriaceae;Eubacterium	85163	genus
0.0002	0.0008	0.2772	Firmicutes;Clostridia;Clostridiales;Lachnospiraceae;Blautia;OTU661|NN=Blautia_wexlerae_EF036467|D=94.9	232721	species
0.0001	0.0002	0.2772	Firmicutes;Bacilli	272532	class
0.001	0.0013	0.2141	Proteobacteria;Alphaproteobacteria	623896	class
0	0	0.6402	Firmicutes;Bacilli;Bacillales	634123	order
0	0	0.5273	Firmicutes;Bacilli;Bacillales;Staphylococcaceae	680143	family
0	0	0.3039	Firmicutes;Erysipelotrichia;Erysipelotrichales	783507	order
0.0274	0.0355	0.1448	Actinobacteria;Actinobacteria;Coriobacteriales;Coriobacteriaceae;Collinsella;Collinsella_aerofaciens	820761	species
0.0003	0.0011	0.2301	Firmicutes;Clostridia;Clostridiales;Lachnospiraceae;Blautia;OTU1201|NN=Blautia_glucerasea_AB588023|D=94.1	839754	species
0.0471	0.0494	0.1513	Firmicutes;Clostridia;Clostridiales;Lachnospiraceae;Blautia;OTU1198|NN=Blautia_luti_AB691576|D=95.2	855459	species
0.0092	0.0138	0.15	Actinobacteria;Actinobacteria;Coriobacteriales;Coriobacteriaceae;Collinsella	879199	genus
0.0002	0.0005	0.2736	Firmicutes;Clostridia;Clostridiales;Lachnospiraceae;Dorea	927412	genus
0.0007	0.0016	0.2436	Firmicutes;Erysipelotrichia;Erysipelotrichales;Erysipelotrichaceae	933622	family
0	0	0.3277	Firmicutes;Erysipelotrichia	3.467	class
0.0006	0.0014	0.2473	Firmicutes;Clostridia;Clostridiales;Clostridiaceae;Clostridium	1114782	genus
0.0157	0.02	0.1413	Actinobacteria;Actinobacteria;Bifidobacteriales;Bifidobacteriaceae;Bifidobacterium	1142905	genus
0.03	0.0375	0.1388	Actinobacteria;Actinobacteria;Bifidobacteriales;Bifidobacteriaceae	1275489	family
0.0074	0.0135	0.1887	Firmicutes;Clostridia;Clostridiales;Clostridiaceae	1409532	family
0.0039	0.0047	0.1731	Actinobacteria;Actinobacteria;Bifidobacteriales	1461761	order
0.0001	0.0003	0.3074	Actinobacteria;Actinobacteria;Coriobacteriales;Coriobacteriaceae	1592884	family
0	0	0.3636	Actinobacteria;Actinobacteria;Coriobacteriales	1602746	order
0.006	0.0099	0.1962	Firmicutes;Clostridia;Clostridiales;Lachnospiraceae;unclassified	1727293	genus
0.0003	0.0009	0.2075	Firmicutes;Clostridia;Clostridiales;unclassified;unclassified	3.673	genus
0.0115	0.0177	0.1828	Firmicutes;Clostridia;Clostridiales;unclassified	1964336	family
0.0038	0.0097	0.2302	Firmicutes;Clostridia;Clostridiales;Lachnospiraceae;unclassified;OTU1616|NN=Fusicatenibacter_saccharivorans_AB698912|D=90.2	2005974	species
0	0	0.5029	Proteobacteria;Gammaproteobacteria;Enterobacteriales;Enterobacteriaceae;unclassified	2034097	genus
0	0	0.466	Proteobacteria;Gammaproteobacteria;Enterobacteriales;Enterobacteriaceae;unclassified;OTU1298|NN=Escherichia_coli_AM157447|D=97	2050167	species
0	0	0.5228	Proteobacteria;Gammaproteobacteria;Enterobacteriales	2051628	order
0.0001	0.0005	0.2511	Firmicutes;Clostridia;Clostridiales;Ruminococcaceae;Gemmiger;OTU1617|NN=Gemmiger_formicilis_GU562446|D=95.5	3.766	species
0	0	0.4436	Proteobacteria;Gammaproteobacteria;Enterobacteriales;Enterobacteriaceae	2112990	family
0	0	0.4861	Proteobacteria;Gammaproteobacteria	2154627	class
0	0.0001	0.2579	Firmicutes;Clostridia;Clostridiales;Ruminococcaceae;Gemmiger	2156453	genus
0.0036	0.0036	0.2139	Unclassified	2171793	phylum
0	0	0.3417	Actinobacteria;Actinobacteria	2454125	class
0.0018	0.0024	0.237	Actinobacteria	2610815	phylum
0.0008	0.0016	0.2376	Firmicutes;Clostridia;Clostridiales;Lachnospiraceae;Blautia	2618120	genus
0	0.0001	0.329	Proteobacteria	2708334	phylum
0.0001	0.0003	0.2542	Firmicutes;Clostridia;Clostridiales	143998	order
0	0.0001	0.2834	Firmicutes;Clostridia	154224	class

## Sheet: Table S10
Table S10 - KEGG pathways for which their relative abundance changed significantly after dietary intervention. The values in the “p_adj_up" column denote the significance for the pathways increased in abundance after the diet, and "p adj dist.dir.dn" - for the decreased ones. The columns “Genes total”, “Genes up”, “Genes down” show the total number of genes in the pathway as well as the numbers o…
Module	KEGG ID	Genes total	p_adj_up	p_adj_down	Genes up	Genes down
Incomplete reductive citrate cycle, acetyl-CoA => oxoglutarate	md:M00620	17	1	0.040079	5	10
Lipopolysaccharide biosynthesis, KDO2-lipid A	md:M00060	10	1	0.038476	1	8
Riboflavin biosynthesis, GTP => riboflavin/FMN/FAD	md:M00125	12	1	0.024048	0	8
NADH:quinone oxidoreductase, prokaryotes	md:M00144	17	1	0.024048	5	10
Aminoacyl-tRNA biosynthesis, eukaryotes	md:M00359	22	1	0.041224	2	19
Pimeloyl-ACP biosynthesis, BioC-BioH pathway, malonyl-ACP => pimeloyl-ACP	md:M00572	10	1	0.042083	2	6
Histidine degradation, histidine => N-formiminoglutamate => glutamate	md:M00045	4	1	0.024048	1	3
Ribosome, bacteria	md:M00178	55	1	0.024048	14	41
Hemin transport system	md:M00257	2	0.009619	1	2	0
SaeS-SaeR (staphylococcal virulence regulation) two-component regulatory system	md:M00468	2	0.009619	1	2	0
BceS-BceR (bacitracin transport) two-component regulatory system	md:M00469	2	0.009619	1	2	0
Cytochrome aa3-600 menaquinol oxidase	md:M00416	4	0.009619	1	4	0
Bacitracin resistance, BceAB transporter	md:M00738	4	0.016032	1	4	0
Histidine transport system	md:M00226	4	0.028291	1	4	0
Putrescine transport system	md:M00300	4	0.028291	1	4	0
Microcin C transport system	md:M00349	4	0.019238	1	4	0
Lysine/arginine/ornithine transport system	md:M00225	4	0.019238	1	4	0
Arginine transport system	md:M00229	5	0.028291	1	5	0
Cytochrome o ubiquinol oxidase	md:M00417	4	0.019238	1	4	0
Type II general secretion pathway	md:M00331	17	0.028291	1	15	1
Dissimilatory nitrate reduction, nitrate => ammonia	md:M00530	10	0.026234	1	8	1
Dipeptide transport system	md:M00324	5	0.028291	1	5	0
RNA polymerase, archaea	md:M00184	16	0.045423	1	13	0
Undecaprenylphosphate alpha-L-Ara4N biosynthesis, UDP-GlcA => undecaprenyl phosphate alpha-L-Ara4N	md:M00761	4	0.045564	1	4	0
Ribosome, eukaryotes	md:M00177	79	0.028291	1	28	0
Cationic antimicrobial peptide (CAMP) resistance, arnBCADTEF operon	md:M00721	13	0.009619	1	11	0
Methanogenesis, CO2 => methane	md:M00567	27	0.019238	1	26	1

## Sheet: Table S11
Table S11 - KEGG modules for which their relative abundance changed significantly after the diet intervention. The columns are similar to the ones present in the table for KEGG pathways.
Pathway	KEGG ID	Genes total	p_adj_up	p_adj_down	Genes up	Genes down
Flagellar assembly	ko02040	41	1	0.0024164	9	31
Bacterial chemotaxis	ko02030	26	1	0.011599	9	17
Other glycan degradation	ko00511	16	1	0.034114	4	7
Lipopolysaccharide biosynthesis	ko00540	30	1	0.040522	13	15
Starch and sucrose metabolism	ko00500	79	1	0.0024164	32	28
Citrate cycle (TCA cycle)	ko00020	53	1	0.028997	22	23
Amino sugar and nucleotide sugar metabolism	ko00520	107	1	0.0024164	40	35
Sphingolipid metabolism	ko00600	40	1	0.0024164	2	6
Carbon fixation pathways in prokaryotes	ko00720	67	1	0.021748	28	30
One carbon pool by folate	ko00670	27	1	0.0036246	2	17
Cyanoamino acid metabolism	ko00460	28	1	0.021748	4	6
Two-component system	ko02020	322	0.014499	1	211	56
Methane metabolism	ko00680	186	0.036246	1	134	36

[truncated: 10 more sheets: Table S12, Table S13, Table S14, Table S15, Table S16, Table S17, Table S18, Table S19, Table S20, Table S21]
